# Supplementary material for: U-shaped relationship found between fibrinogen-to-albumin ratio and systemic inflammation response index in osteoporotic fracture patients
Source: Sci Rep. 2024 May 17;14:11299. doi: 10.1038/s41598-024-61965-9 (PMC11101643; doi:10.1038/s41598-024-61965-9)
Supplement: Supplementary file 2 — Supplementary Information 2. [file 41598_2024_61965_MOESM2_ESM.xlsx]

## Sheet: Sheet1
Gender	Age	Fee	SRBC	BMI	calcium	BTX	P1NP	HDL	LDL	PTH	AST	Cr	UN	UA	ASA	SIRI
0	71	36612	0	24.4455	1.85						23	57	6.2	276	3	1.51296
0	61	37214.6	0	26.7913	1.96						24	69	5.16	233	1	0.84
1	62	15105.2	0	20.9477	2.26			1.26	2.12	8.74	19	54	3.63	179	2	#DIV/0!
1	58	52668.9	0	25.2277	2.2			1.3	2.97	11.07	15	200	4.65	259	2	1.02222
1	87	44393.2	0	21.6285	2.07	0.638	47	1.06	1.24	5.85	14	48	10.97	166	2	0.654545
1	68	37499.7	0	23.9758	2.18	0.46	81				27	62	4.9	243	2	0.7035
1	72	56059.5	0	23.1462	2.39						68	54	5.7	305	2	1.30678
0	54	23609.7	0	24.7507	2.08	0.482	54	1.48	2.19	3.57	19	37	5.25	131	1	3.24444
0	67	35802.4	0	14.2616	2.15	1.09	67	1.19	2.91	12	29	59	6.31	250	1	1.51574
1	82	46901.7	0	19.6323	2.27						21	51	6.2	233	2	2.36767
0	83	46152.3	0	28.011	2.19			1.54	2.55	12.67	14	41	5	218	2	1.52143
0	63	47532.5	0	26.2151	2.5	0.367	40	1.56	3.39	8.59	19	48	6.5	240	2	2.18571
0	75	39835.4	0	24.2359	2.23						18	56	6.1	312	2	1.9
0	55	36693.8	0	18.6703	2.09			1.27	2.87	13.41	126	84	6	378	2	4.97895
1	57	22683	0	23.5126	2.14			1.19	2.55	10.41	16	82	6.56	262	1	1.81538
0	59	22553.5	0	18.6395	2.31			1.45	4.47	8.8	20	46	7.43	265	1	0.61875
0	71	36242.6	0	18.7752	2.24			1.33	2.19	11.45	17	50	6.51	194	2	0.766667
1	81	41416.5	0	16.1838	2.4	0.754	86				22	58	4.89	267	2	0.3
0	65	41265	0	23.8313	2.38			2.74	2.46	19.03	46	57	4.34	360	3	2.8
0	85	46962.2	0	23.3075	2.25	0.764	56	1.35	2.02	19.26	18	45	6.35	314	2	7.71227
0	78	38145.2	0	22.3288	2.37			1.6	3.04	7.26	22	41	6.96	249	2	0.741176
0	90	37570	0	18.8386	2.32						17	48	4.7	177	2	3.29091
0	86	40793.1	0	21.2029	2.29			1.36	2.61	12.34	27	71	5.78	254	3	2.48889
0	71	28925.4	0	20.9458	2.21			1.29	1.63	5.9	20	44	3.7	266	2	1.55774
0	67	72275.2	0	21.5009	2.36						19	59	4	317	2	1.01053
0	72	57785.9	0	21.9643	2.32						23	47	3.97	337	2	2.06667
0	61	36070.9	0	21.985	2.23	0.8	74				39	45	6.8	206	2	1.53441
0	87	36264.2	0	16.5761	2.33	0.787	69	1.04	2.38	6.73	22	200	5.57	214	3	0.669231
0	86	44958.3	0	24.0567	2.32						28	117	8.26	463	2	2.89352
0	54	15525.9	0	18.734	2.39	0.445	60	1.22	2.58	10.05	21	41	5.16	150	2	2.35
0	71	60094.3	0	20.0729	2.33	0.457	51	1.51	3.98	7.85	22	45	3.95	244	3	3.75
1	79	36480.5	0	20.3926	2.06			1.35	2.01	7.19	16	44	8.56	192	2	1.05507
0	53	15198.1	0	22.6629	2.42						28	47	6.3	357	1	1.29375
0	66	45468.3	0	27.335											2	#DIV/0!
0	62	36038.9	0	24.6241	2.09			1.51	2.33	10.98	22	100	6.29	159	2	2.73125
0	71	36105.8	0	26.1313	2.09			1.77	4.49	6.73	18	54	3.9	167	2	1.6
0	67	49493	0	16.3947	2.28			1.14	3.04	15.85	29	54	5	278	2	3.32
1	82	43374.3	0	14.9316	2.09	0.242	60	1.12	2.56	19.38	31	84	6.12	241	3	3.15
0	74	32760.6	0	21.795	2.32	0.534	39	0.85	4.6	8.22	43	57	5.24	320	2	2.09969
0	71	34534.8	0	20.1862	2.31						29	47	5.64	337	2	3.72429
0	60	45593.7	0	24.7185	2.28	0.44	84	1.37	3.26	11.63	20	49	5.98	183	2	1.00382
0	53	23688.4	0	17.3054	2.24	0.651	57	1.13	2.08	18.17	22	65	6.4	388	2	1.23077
0	51	13976.5	0	20.4369	2.32			1.65	1.48	15.03	21	47	8.35	372	2	7.56
1	76	29844.7	0	16.2645	2.26			1.73	3.17	8.46	17	56	5.4	266	2	0.761905
0	81	52754.6	0	20.8373	2.03						14	68	6.03	424	2	1.42222
0	67	43297.4	0	21.2265	2.32			1.54	1.94	9.77	14	51	6.09	299	2	0.752809
0	70	29255.1	0	21.6029	2.3			1.57	3.1	8.57	13	42	5.24	388	2	0.9
1	52	44983.8	0	20.148	2.32	0.475	50	1.33	3.87	11.24	16	100	6.67	180	2	3.92368
0	53	31162.7	0	22.7909	2.24			1.37	1.94	7.07	17	60	7.32	232	1	5.875
1	74	50605.7	0	26.7281	2.11	0.32	35	1.34	2.51	6.81	19	57	6.38	215	2	3.2
0	84	55504.8	0	20.3543	2.12	0.404	71	1.24	1.33	8.94	13	67	5.36	174	3	3.075
0	82	35231	0	17.1148	2.21			1.01	2.01	8.28	24	49	4.72	232	2	2.73318
0	74	37356	0	19.7822	2.37	0.257	42	1.43	2.73	10.38	18	76	5.96	392	2	0.971429
1	64	34057.6	0	22.5872	2.39			0.95	3.62	14.09	14	147	11.1	412	2	3.675
0	52	25101	0	24.6257	2.36						23	109	9.5	354	2	5.65067
0	75	65174.7	0	20.4741	2.31	0.759	83	1.26	3.53	9.95	16	10	4.71	225	3	2.13
0	62	37033.4	0	28.4423	2.19						18	57	6.94	257	2	6.1875
0	59	19101.1	0	23.5202	2.19			1.24	2.51	6.76	26	47	7.63	141	2	1.82222
0	66	36793.2	0	20.1464	2.29						28	41	4.4	255	2	1.75144
1	84	51194.5	0	21.9353	2.26	0.931	91	1.27	2.15	9.88	14	57	12.8	227	2	0.807692
0	81	37583.7	0	21.8684	2.36						29	50	4.1	264	3	3.00444
1	77	40416	0	21.9495	2.28						66	55	6.5	359	2	5.94545
0	75	44074	0	22.5776	2.03	1.55	63	1.15	1.01	5.19	13	42	4.94	202	3	1.92
0	62	30399.5	0	22.6187	2.2			2.02	3.22	9.27	25	43	3.39	272	2	1.84525
0	60	36314.8	0	24.195	2.11	0.102	54	1.26	2.88	17.82	29	40	4.42	260	1	3.36
0	72	75693.9	0	21.034	2.5	0.378	54				33	43	4.69	207	2	1.3125
1	73	36165.7	0	22.2937	2.22			1.76	3.34	23.92	28	109	7.6	466	2	7.395
0	83	35435.7	0	14.7786	2.07			1.18	2.3	12.89	20	59	7.5	288	2	2.19333
0	83	73708.8	0	18.0162	2.38						32	133	13.2	293	2	1.71769
0	71	47215.2	0	28.6242	2.35			1.23	3.46	14.88	20	60	6.7	271	3	0.673684
1	66	41857.7	0	16.9144	2.83			1.3	2.33	18.29	17	81	5.1	362	2	6.96
0	70	53764.5	0	23.3148	2.05			1.25	1.64	19.77	28	70	5.9	328	2	4.65
0	88	53693.8	0	25.3684	2.23	0.445	18	1.31	2.85	10.8	27	54	4.7	285	2	2.37857
1	66	52827.3	0	20.6288	2.11			1.31	2.09	8.47	21	47	5.9	209	1	2.14516
0	52	36868.8	0	25.2915	1.96	0.575	47				15	50	3.2	183	2	0.9
1	92	34722.2	0	22.7179	2.15	1.45	110				11	59	6.1	270	2	0.951724
0	88	35785.7	0	25.6887	2.35			1.43	1.83	19.67	18	52	5.79	214	3	2.21538
0	53	21112.4	0	28.8314	2.2	0.21	34				42	109	9.3	279	2	1.76786
1	56	38419.3	0	18.7456	2.25	0.268	46	2.08	3.34	7.86	23	47	4.72	347	2	4.27354
0	80	44141.8	0	22.4641	2.25			0.98	2.51	15.05	29	61	4.45	308	2	3.25294
0	69	59608.9	0	24.3778	2.22						20	52	5.64	238	2	1.18125
0	81	47586.5	0	19.3689	2.27			1.4	2.09	19.31	47	60	7.03	106	2	1.67525
1	83	38295.8	0	21.8961	1.76	0.213	35				18	46	6.07	207	3	10.2995
1	51	47010.6	0	28.9491	2.27						23	77	3.5	199	2	3.01
1	83	36746.9	0	21.8467	2.13			1.49	1.85	7.5	44	46	5.61	139	3	1.92727
1	75	35500.6	0	21.1609	2.23						40	56	6.3	334	2	#DIV/0!
1	51	35365.8	0	29.5677	2.25	0.562	39				39	48	6.48	264	2	1.5
1	84	43846.9	0	22.0781	2.14	0.611	61	1.3	2.23	8.98	38	53	3.71	197	3	1.9
1	75	52015.8	0	18.4932	2.39						17	48	4.9	237	2	#DIV/0!
0	62	39816.6	0	26.6949	2.16			1.27	2.9	17.39	36	100	5.79	295	2	1.3552
0	69	35642.3	0	19.0193	2.31			1.74	2.26	10.39	28	53	8.58	214	2	5.4
0	73	60912.3	0	21.9354	2.31	0.742	60	1.5	3.26	8.15	22	57	7.31	164	2	2.26923
0	51	39830.2	0	26.495	2.36			1.34	3.14	8.26	21	47	5.36	257	2	1.69
0	58	38850.4	0	23.3164	2.31						35	66	6.1	261	2	2.7625
1	68	38853.5	0	23.8786	2.29	0.812	44				24	59	6.04	270	2	2.55
0	68	32649.3	0	26.5192	2.24	0.502	62				22	51	4.59	228	1	1.34286
1	51	82719.9	0	25.233	2.4						44	57	6.6	314	1	14.9735
1	84	37992.1	0	23.0903	2.47	0.716	76				29	72	6.44	274	2	0.725694
0	61	41786.8	0	17.9125	2.22	0.799	118	1.29	2.82	10.64	21	40	4.84	244	2	0.638571
1	67	66160.5	0	20.2842	2.16	0.928	76				31	53	6.1	399	2	4.22471
1	60	25628	0	27.6783	2.21						34	51	7.3	320	2	5.52414
0	61	30555.2	0	16.6255	2.18	0.237	30	1.89	2.36	7.73	24	49	7.6	266	2	0.7
0	71	21249.7	0	22.659	2.05						22	48	5.1	221	2	1.23333
0	59	44358.8	0	23.0238	2.4	0.36	93	1.24	2.08	15.44	18	63	8.22	284	2	0.435294
1	70	38167.1	0	25.6624	2.2			1.51	2.65	7.3	26	36	4.3	155	3	7.35
1	77	54550.8	0	24.3995	2.35	0.191	35	1.8	2.93	8.11	28	56	7.67	325	2	5.98
1	74	38220.2	0	23.5472	2.29			1.96	2.92	12.99	15	52	3.63	223	2	2.03846
0	73	34423.3	0	27.3796	2.33	0.85	116				23	49	3.3	258	3	0.647667
0	61	42134.5	0	30.8545	2.39			1.62	4.44	21.17	16	60	4.45	272	3	0.74
0	88	42742.8	0	24.5303											2	1.16923
1	92	36113	0	21.2712	2.06			1.89	2.19	12.58	16	36	5.18	155	2	2.60944
0	67	40908.6	0	20.8445	2.13						19	48	3.6	162	1	1.21297
0	63	48827.2	0	27.0907	2.2	0.369	34	1.53	2.46	8.5	17	38	6.23	178	2	0.9
0	54	16549.4	0	28.9453	2.18	0.983	53				34	35	5.2	190	2	0.397467
0	79	30691.5	0	16.8733	2.45						17	51	6.36	271	3	1.56923
0	67	37553.8	0	28.1447	2.24	0.564	94	1.33	2.43	13.97	19	131	10.99	550	2	1.3
0	68	35691.1	0	23.5116	2.44	0.508	39	1.66	2.79	11.91	26	67	5.75	226	2	2.08889
1	88	30366.9	0	21.7421	2.47	0.219	33	1.26	1.96	6.61	30	50	6.71	288	2	2.06
0	75	39315.7	0	23.8608	2.26	0.413	44	1.15	2.06	10.51	17	67	4.92	256	2	1.8375
0	54	36643	0	27.5493	2.2						34	44	4.4	258	2	2.34717
0	68	25596.5	0	27.8252	2.25	0.718	108	1.61	2.33	5.31	61	46	3.45	222	2	5.75
1	68	27148.1	0	19.5491	2.17	0.599	79				16	49	4.8	128	2	1.91868
1	77	64222.6	0	24.8701	2.12	0.581	55				14	46	5.7	261	3	0.446154
0	68	36461.1	0	25.4955	2.19						15	38	4.2	153	1	8.932
0	78	38172.9	0	23.2717	2.3			1.3	2.19	15.6	17	85	5.4	403	2	0.906667
0	53	35909.2	0	22.6576	1.99						22	52	7.1	149	1	5.00769
0	59	41650.6	0	21.4165	2.2			1.07	2.24	9	13	31	5.2	203	2	0.3375
0	74	35485	0	22.3333	2.35	0.497	59				44	40	4.2	84	2	1.46595
1	65	39837	0	22.9962	2.28			1.5	2.34	11.94	25	42	5	216	2	1.17778
0	74	35684.4	0	24.2537	2.01	0.982	132	1.05	0.79	13.77	47	53	2.4	193	2	2.33333
1	66	17766.2	0	16.1862	2.32			1.86	2.39	13.72	27	63	7.9	303	2	10.4498
1	90	32569.3	0	17.6555	2.33						42	112	8.2	397	3	4.01143
1	80	41535.3	0	21.0135	2.33			1.65	2.58	9.81	28	32	7.1	172	3	1.98154
0	85	32577	0	17.3063	2.2						39	50	4.8	439	3	3.03362
0	69	41112	0	22.1139	2.38			1.97	2.45	9.36	25	34	5.4	273	2	4.62222
1	53	46080.2	0	25.3986	2.3	0.735	58	0.96	2.13	13.74	55	56	6.3	303	2	0.464726
0	68	45263.4	0	19.2618	2.17			1.69	2.34	12.95	24	63	8.9	243	1	2.7
1	52	20462.8	0	20.7718	2.26			1.71	2.6	10.8	30	53	6.3	349	2	0.505263
1	52	23451.2	0	26.2508	2.08			1.8	1.51	8.46	33	51	5.5	215	2	0.9375
0	60	41647.3	0	22.3948	2.07			1.1	1.38	10.71	40	54	7.7	274	2	3.55
0	61	38224.4	0	21.4775	2.4			1.61	3.51	16.4	18	60	6.5	300	2	0.4
1	66	38125.3	0	22.7387	2.3	0.984	90				22	63	5.4	238	2	2.04444
0	59	17267.7	0	20.5143	2			1.2	2.31	8.71	32	40	4.5	246	1	4.61111
0	60	26660.6	0	20.9566	2.06						17	38	4.8	226	2	0.85
1	50	80403.4	0	25.6508	2.12			0.91	2.27	25.12	14	34	3.6	243	2	0.675
0	62	14168.7	0	24.3879	2.09						29	51	6	342	2	2.36364
0	66	38537.5	0	24.5083	2.13						82	70	5.5	270	2	8.86381
0	82	46845.9	0	24.1253	2.16			1.75	2.27	11.83	27	42	6.5	198	2	1.07692
0	75	47998.9	0	21.9198	2.28						16	55	5.5	286	3	0.322222
0	60	23179.3	0	24.5956	2.27	0.884	87	1.45	3.24	15.37	19	72	9.3	335	1	0.459259
1	51	42383.5	0	25.901	2.1			1.4	1.7	9.31	26	50	4.5	149	1	2.7
0	62	35675	0	27.1867	2.34						23	45	5.7	188	2	4.98
0	78	55143.8	0	28.8883	2.1			1.1	2.72	24.17	24	86	6.9	368	3	1.1
1	70	32247.7	0	24.7699	2.38			1.8	2.62	10.15	26	41	4.7	228	2	3.05
0	52	36053.2	0	29.437											2	#DIV/0!
1	72	126240	0	20.8146	2.04	0.528	51				19	43	3.9	152	2	0.981818
0	62	39090.8	0	25.109	2.26	0.642	44	1.66	2.91	11.06	13	37	6.9	237	3	1.29231
0	82	50364.3	0	20.0144	2.31			1.22	3.25	22.54	26	50	6	231	2	0.4875
0	68	43335.2	0	23.6994	2.12	0.638	120	1.19	2.58	14.23	18	60	3.4	175	2	1.65
0	64	21947.8	0	18.4416	2.11			1.3	2.64	14.01	23	83	5.6	261	2	1.30909
0	68	38274.6	0	22.09	2.1			1.29	3.33	14.02	30	65	7.5	283	2	6.3
1	61	48745.3	0	24.4155	2.05	0.301	21				31	58	3.8	237	1	4.15385
0	71	38340.6	0	16.8152	1.99			1.32	2.55	13.25	28	58	4.2	262	2	1.2
0	65	32452.3	0	24.3751	2.2	0.447	93	1.87	3.67	60.44	25	52	5.1	249	2	3.78
0	67	35830.5	0	24.7564	2.38	0.499	47	2	2.99	11.83	17	52	5.5	294	2	2.92
0	54	38402.6	0	25.8539	2.62	2.13	247	1.4	3.46	17.49	18	97	5.1	459	2	1.1
0	55	31624.1	0	26.2796	2.32			1.55	2.08	15.51	30	55	5.3	321	1	30.4549
0	54	36086.1	0	27.66	2.08	0.225	50				19	62	6.8	271	2	3.03846
0	63	36572.7	0	22.2694	2.31	0.245	60	1.01	3.02	13.09	12	38	4.8	301	2	1.46519
1	56	75603.1	0	24.0328	2.01						20	74	5.2	271	2	4.98972
0	74	36980.3	0	21.0699	2.04	0.405	54	1.29	1.77	16.2	18	55	7.65	103	3	1.375
0	74	44664.9	0	21.4918	2.3	0.664	86	1.39	2.87	16.62	21	58	4.25	252	2	0.569231
0	59	44177.8	0	22.5393	2.29	0.324	82	1.17	4.65	16.26	15	47	4.05	316	2	1.25
0	51	28316.3	0	27.7756	2.27	0.548	41	1.25	2.23	3.25	18	29	5.53	174	2	0.75
0	80	37510.6	0	28.3085	2.22			1.36	2.92	18.96	21	71	4.06	234	3	0.757895
0	63	39660	0	18.496	2.13			1.41	3.97	12.97	20	61	6.46	288	2	1.97647
0	77	32101	0	23.2449	2.19			1.62	1.74	9.48	25	59	7.92	228	2	1.62353
0	75	16829.7	0	22.2691	2.4	0.214	30	1.19	3.2	21.07	35	92	9.97	454	2	7.808
1	64	31690.3	0	24.7423	2.18						22	235	13.4	257	2	1.46469
1	50	41078.7	0	20.2383	2.26	0.208	36				26	53	5.6	272	2	6.19756
1	88	47258.6	0	15.8768	2.22			1.75	1.15	16.78	17	82	5.34	331	2	1.88571
0	79	37440	0	20.2113	2.02			1.14	1.44	11.05	27	60	6.18	257	3	1.97143
1	85	18400.1	0	20.1128	2.41						18	52	5.44	254	2	2.2125
0	66	37482.7	0	24.5506	2.08			1.82	1.84	21.56	36	93	8.04	445	2	1.14187
1	51	16957	0	27.6371	2.33			1.46	1.96	12.12	21	55	6.91	189	2	1.815
0	69	36827.4	0	27.9462	2.4	0.624	88	2.34	2.65	11.86	19	58	5.85	239	2	1.16667
1	53	49440.8	0	27.6886	2.36			1.35	1.8	10.91	19	51	6.14	442	2	1.4
1	67	40172.9	0	26.656	2.32						29	52	8.18	313	2	1.46364
0	68	20514.6	0	18.4379	2.2			1.74	1.15	11.04	15	60	5.02	218	2	2.87037
0	62	42094	0	27.5998	2.51	0.339	43	1.89	3.09	8.72	23	42	3.29	310	1	0.820101
0	84	46742.3	0	22.1776	1.91						41	40	4.44	231	2	8.73333
0	77	37516.5	0	19.9226	2.31						27	48	7	225	2	2.13087
0	81	54657.1	0	23.4863	2.24						16	10	12.4	472	2	8.09649
0	84	44196.8	0	15.591	2.4			1.57	3.57	10.85	29	47	4.78	277	2	4.5
0	68	38665.3	0	23.3175	2.11			1.24	2.27	12.83	17	100	4.1	300	3	0.0471233
0	90	60202.7	0	21.0233	2.13			1.5	3.47	8.55	19	100	5.76	238	3	1.89493
0	66	34856.6	0	24.2594	2.22			1.9	1.54	11.91	66	70	6	465	2	2.995
1	52	24001.5	0	30.2795	2.11			1.15	2.53	101.68	33	80	9.84	202	1	1.6834
1	61	28133.1	0	32.2144	2.33			1.97	2.54	9.57	24	47	4.4	279	2	2.98462
1	63	50368.9	0	26.5823	2.15						28	50	4.4	274	2	1.63657
1	79	41450	0	27.6172	2.35			1.32	2.04	11.92	18	61	5.16	197	2	1.85759
0	72	41891.7	0	21.0205	2.17	0.266	46	1.53	3.11	10.41	46	67	9.7	337	2	3.17333
1	64	76845.6	0	17.2757	2.25			1.3	2.88	9.06	21	37	3.1	261	1	2.6
0	88	44120.3	0	21.9154	2.12			0.9	2.02	18.59	36	97	6.9	224	2	3.90833
1	52	37621.9	0	17.1074	2.21	0.325	61	1.24	3.11	15.16	16	58	8.56	414	1	4.6
0	79	40745.4	0	25.8019	2.15			1.26	1.86	7.11	17	44	5.63	212	3	2.9
0	88	42779.2	0	27.7086	2.11			1.38	2.63	16.55	20	56	7.06	275	3	2.706
1	64	52132.5	0	28.2673	2.19						20	42	3.88	231	2	0.6
0	72	38296.8	0	20.3613	2.09			1.16	3.3	10.8	20	64	6.22	516	2	4.62
1	65	42593.3	0	29.6183	2.33	0.295	46				30	43	5.14	210	2	5.5825
0	59	41508	0	22.6779	2			1.26	1.09	12.74	23	61	7.71	161	2	3.07692
1	82	61902.5	0	22.1675	2.22	0.808	123	1.47	3.45	17.03	20	38	4.8	199	3	0.688889
0	65	83785.8	0	25.502	2.41			1.64	2.33	13.33	25	50	5.45	204	1	6.3875
0	86	54049.4	0	17.5968	2.08			1.38	3.12	13.48	25	36	4.43	311	2	4.25714
1	76	57123.2	0	18.9989	2.26	0.426	63				31	44	4.8	258	3	4.71766
1	52	47501	0	27.1884	2.35	0.119	29				39	62	6.61	201	2	2.8531
1	67	23986.8	0	19.2515	2.14			1.22	1.81	28.32	17	82	6.24	363	2	1.73077
1	81	71854.4	0	22.3	1.93						29	70	4.45	224	3	8.715
0	86	17942.5	0	24.2825	2.17			1.42	1.16	17.27	49	71	6.69	263	2	12.8981
0	81	39710.8	0	23.1111	2.32	1.26	155	1.46	1.79	21.78	30	45	4.28	220	2	0.84
0	84	52256.6	0	21.7212	2.38	0.298	39	1.58	2.65	28.07	19	57	6.45	352	3	5.29071
1	50	41788.7	0	25.9722	2.15						15	70	3.64	247	2	2.45
0	50	14293.4	0	28.696	2.31						40	42	4.8	364	1	4.77803
1	66	40388	0	27.4149	2.02			1.76	2.88	25.64	53	69	10.26	482	2	2.15556
0	62	39842.9	0	21.3243	2.17			0.82	2.23	36.22	23	68	8.45	314	2	2.24576
0	61	31230.6	0	18.3717	2.13			1.3	2.99	13.22	39	48	6.26	294	1	0.410526
0	70	35941.7	0	22.6204	2.37			1.3	2.95	21.85	23	44	5.65	241	2	1.02
1	66	41850.7	0	24.5624	2.22			1.49	1.19	65.9	19	44	5.53	242	2	4.57143
0	61	34449.5	0	24.0766	2.18	0.445	28	1.47	2.45	16.06	32	44	9.2	302	2	10.4725
0	95	48844.4	0	14.0025	2.31			1.73	2.92	19.67	20	48	7.93	227	3	1.50181
0	87	44192.9	0	25.7622	2.31			1.61	2.59	15.41	17	47	6.29	241	3	2.75
0	53	22703.4	0	20.7727	2.36			1.52	2.58	13.72	18	100	7.3	216	2	0.75954
0	74	40187.9	0	21.7013	2.37			1.39	3.96	14.44	61	55	8.55	554	3	0.695652
0	57	39040.7	0	26.4474	2.45			1.49	4.46	11.61	25	61	6.67	373	1	1.2
0	67	38214.2	0	19.5044	2.33						25	56	7.1	177	2	2.6
0	73	37896.9	0	21.3231	2.28						52	43	8.3	165	2	0.82
0	85	40743.8	0	22.5159	2.24			1.43	3.76	9.08	30	48	6.04	299	2	0.6
1	78	50782.5	0	23.2497	2.17			1.39	1.3	13.49	14	10	3.02	116	2	2.66042
0	79	86264.1	0	26.3804	2.18	0.664	75				35	45	3.26	283	2	3.24211
1	61	23736.2	0	28.4641	2.31						21	72	7.14	183	2	0.85
1	86	42528.3	0	23.0354	2.3			1.35	2.76	18.46	77	72	8.41	481	3	2.63529
0	68	76837	0	25.7995	2.36			1.54	3.57	8.79	27	46	5.94	212	2	3.09091
0	59	35510.7	0	23.934	2.11			1.32	2.99	14.34	25	50	3.76	369	2	4.09027
0	90	35827.5	0	23.4308	2.26	0.392	42				21	89	6.94	215	2	2.65625
0	83	63471.3	0	18.7781	2.16			1.21	2.09	10.9	19	50	4.92	311	3	1.60052
1	60	37061.2	0	27.5165	2.31						17	59	4.38	318	2	0.43125
1	63	33592.6	0	19.0839	2.41	0.864	95	1.36	2.11	16.17	20	60	7.81	179	2	4.20923
1	59	41222.2	0	27.3439	2.39			1.51	3.5	13.61	37	63	5.6	188	2	2.17076
1	91	45037	0	18.2121	2.48	0.813	65				15	83	5.98	351	2	2.13828
1	60	37064.4	0	27.9253	2.34						35	70	8	477	2	5.43306
1	73	74288.2	0	19.5487	2.28	0.906	47	0.97	1.48	18.6	18	107	16.71	492	2	11.1893
1	89	47825.8	0	17.5626	2.31						20	45	3.32	223	2	0.646154
1	84	39250.6	0	21.4046	2.23						34	64	7.5	349	3	#DIV/0!
1	83	62159.3	0	16.2712	2.45	0.268	22	1.66	2.42	14.72	23	55	5.08	270	3	14.1222
0	74	57237.1	0	23.3219	2.35	0.679	60	1.07	2.65	10.67	18	54	5.96	247	2	2.1283
0	74	37110.2	0	23.7565	2.29			1.18	2.84	17.13	41	100	6.08	334	2	8.02983
0	59	33597.3	0	18.1667	2.2	0.291	30	1.52	3.5	11.06	16	47	9.39	230	2	0.78125
0	77	25346	0	23.1403	2.58			1.33	2.91	12.57	19	52	6.82	291	2	2.92308
0	66	43146.5	0	22.8781	2.27						19	64	8.65	266	1	#DIV/0!
1	60	40441.6	0	26.4925	2.27			1.26	2.29	13.77	36	40	5.09	250	2	8
1	69	41646.5	0	21.7233	2.25			1.46	1.35	9.46	16	60	4.08	244	2	2.64615
0	72	43877.7	0	24.8235	2.36	0.33	81	1.46	2.67	8.47	26	36	4.42	212	2	2.93333
1	88	44096.2	0	20.6884	2.3			1.2	1.33	17.69	12	62	3.44	275	2	1.86424
0	65	31048.8	0	27.304	2.25						26	54	4.15	342	2	2.01402
0	74	37230.8	0	23.252	2.06	0.417	39	1.13	2.35	6.27	46	63	5.47	297	2	3.70526
0	74	37955.9	0	21.7195	2.25			1.06	1.56	11.26	22	44	7.69	172	2	1.3
0	51	43991.5	0	28.5274	2.23						20	42	5.95	469	2	#DIV/0!
0	65	39465.1	0	26.9745	2.01						32	49	7.03	223	2	2
0	68	22924.1	0	23.1156	2.31	0.587	61	1.23	3.04	7.53	16	52	5.12	229	2	1.13333
0	64	23392.7	0	23.8275	2.26	0.721	81	1.05	2.46	7.12	13	43	4.13	270	2	2.2
1	55	80300.5	0	26.7963	2.24						32	56	5	285	1	#DIV/0!
0	53	19825.5	0	28.0861	2.37	0.506	65	1.31	3.64	7.01	18	60	5.62	274	2	0.838372
1	64	61412.4	0	20.7558	2.47			1.49	1.53	8.41	20	47	5.59	168	2	5.20306
0	75	56623.3	0	20.3675	2.28			1.02	4.05	7.44	28	67	5.1	266	2	1.86316
1	53	42781.1	0	23.2749	2.38	0.354	29				19	49	7.27	224	1	2.72727
1	63	41340.2	0	21.2591	2.29						29	54	3.9	290	2	4.285
1	77	37564.2	0	19.3119	2.16						30	56	1.8	190	2	6.29773
0	61	40692.1	0	27.7326	2.2						32	63	6.7	224	2	4.38067
0	70	40642.8	0	23.7312	2.02						24	86	4.7	209	2	7.77365
0	57	48644.3	0	20.7141	2.4	0.56	104	0.97	2.28	13.96	18	72	5.35	656	2	1.92
0	65	59674.7	0	18.7351	2.33			1.06	2.02	15.34	24	67	8.85	434	2	6.73333
0	51	36039.4	0	25.4836	2.33	0.25	33	1.01	2.5	8.33	25	45	7.1	333	2	1.46875
0	78	51757.8	0	21.5329	2.14						18	68	4.8	230	2	1.43077
0	66	13215.7	0	27.6461											2	7.69959
1	73	36097.9	0	14.4609											3	#DIV/0!
0	73	14422.8	0	24.0877	2.25						51	59	7	421	3	1.69583
0	61	36862.6	0	21.2432	2.45	0.258	34	1.68	1.57	7.13	25	53	7.34	378	2	1.41333
0	70	20796.9	0	25.0271	2.23	0.682	66				22	67	6.3	236	2	8.79623
0	51	36831.9	0	24.8316	2.2	0.288	43				34	58	7.3	320	1	11.8179
0	92	274182	0	21.1136	2.45	0.186	34				28	72	6.5	268	4	#DIV/0!
0	87	30258.4	0	18.5935	2.16	0.422	29	0.9	1.47	9.9	14	103	4.75	290	2	1.42222
1	54	38355.2	0	20.808	2.29						28	38	4.3	195	2	2.79533
0	66	35446.4	0	24.5677	2.37						42	61	4.76	279	2	1.45714
1	55	15584.9	0	22	2.21			1.4	4	8.94	23	46	5.23	167	1	1.76923
0	86	63560.5	0	20.3197	2.33	0.98	124	1.37	2.57	7.12	35	80	6.48	370	3	0.890357
1	69	36889.5	0	26.6319	2.31			1.54	2.12	15.84	18	62	6.33	335	2	10.0506
0	84	42669.8	0	23.335	2.23						29	67	6.48	252	2	3.5
0	72	39894.9	0	20.052	2.38	0.425	77	1.19	2.86	7.9	18	54	3.95	406	2	0.720452
0	74	38388.6	0	20.4706	2.33	0.885	91	1.03	2.8	6.61	13	50	6.58	209	2	0.41
0	71	38497.7	0	25.4962	2.33	0.335	31				22	46	6.4	307	2	1.11892
0	87	58084.6	0	23.2286	2.53			1.71	4.15	2.86	19	50	4.8	261	3	#DIV/0!
0	62	40685.2	0	22.0371	2.32	0.776	72	1.65	3.14	11.03	25	51	6.21	244	1	1.47796
1	78	40607.4	0	30.9298	2.16			1.32	2.68	4.59	18	62	12.15	359	2	6.54532
1	60	12455.1	0	27.0491	2.33	0.954	103	1.4	2.55	11.4	22	59	5.2	256	2	1.15226
0	71	36917.3	0	26.2287	2.2	0.454	49				22	43	8.31	356	1	1.22857
0	82	38213.9	0	21.3358	2.38			1.27	1.78	15.61	23	60	5.72	391	2	3.83929
0	67	34308.3	0	20.9679	2.43						17	58	6.11	378	2	3.43333
0	75	40477.3	0	30.8845	2.26	0.652	70				18	82	8.8	230	2	0.6
0	75	36603.6	0	19.3278	2.23						46	74	8.4	276	2	9.22722
0	66	41870.5	0	21.134	2.31						18	71	3.85	284	2	3.56364
0	60	35784.3	0	22.3403	2.39						21	51	5.85	323	2	1.70298
1	55	32721.2	0	26.4697	2.4			1.35	2.3	15.19	29	55	6.73	388	1	7.22727
0	57	26892.9	0	28.4159	2.36			1.38	2.95	16.1	18	40	5.75	137	2	1.02857
0	66	22360.6	0	25.0662	2.43	0.531	51				30	52	5.4	213	2	5.5
0	82	44521.4	0	24.4451	2.35			1.73	2.09	7.72	23	50	6.06	209	2	3.04167
1	63	39809.4	0	21.86	2.2			1.73	1.78	11.36	20	49	6.09	130	2	2.57705
0	76	38023.5	0	23.8854	2.04			1.18	2.59	7.3	17	53	3.96	176	3	1.36066
0	58	17194.4	0	18.8804	2.35	0.524	58				27	108	8.1	281	2	5.83699
0	54	13884.2	0	28.8647	2.23	0.418	37	1.4	2.43	5.19	19	42	4.35	165	2	1.62857
0	74	20917.4	0	15.1643	2.31						42	51	4.5	268	2	1.25933
0	83	44926.5	0	20.9746	2.2						20	62	4.85	387	3	5.92
0	76	30583.7	0	24.8539	2.34	0.338	49	1.66	3.38	14.78	16	65	6.44	223	2	1.9875
1	65	41904.7	0	25.5351	2.42			1.4	3.09	9.37	26	44	4.36	313	2	10.9569
0	73	33288.3	0	21.8115	2.38			1.36	3.65	11.01	23	58	6.78	394	2	0.707692
0	73	38179.4	0	18.013	2.31						13	45	4.6	257	2	1.06452
0	91	41212.5	0	18.2335	2.49	0.49	75	1.38	3.38	10.2	43	34	6.3	302	3	1.8
0	57	53707	0	23.835	2.27			1.26	2.75	7.79	17	39	4.07	132	2	3.90244
0	92	29656	0	16.2422	2.47	0.394	72	1.66	2.97	4.31	20	56	7.4	223	3	2.3713
1	53	53881.4	0	25.2151	2.17	0.474	74				20	52	4.06	241	2	0.625
1	59	38465.8	0	26.5517	2.34	0.824	78	1.48	4.28	11.04	26	47	7.87	208	2	2.75
1	78	37876.2	0	22.977	2.24						24	39	4.6	258	2	3.68284
0	85	31856.2	0	23.9312	2.3	0.475	53	2.37	3.86	6.41	25	100	5.83	168	3	2.2
0	69	29613.4	0	23.1329	2.13	0.243	46				12	59	4.88	232	2	0.830769
0	75	43964.9	0	25.1476	2.2						28	63	4.6	238	3	1.12444
1	62	52438.6	0	25.8829								100			2	#DIV/0!
0	89	53211.6	0	22.5531	2.11	0.361	30	1.58	2.69	12.09	18	70	9.17	230	3	3.51839
0	73	82795.5	0	21.8404	2.3	0.689	50				27	77	8.5	311	2	2.17079
0	59	38061.8	0	25.2301	2.2			1.59	2.33	14.05	39	75	8	358	2	4.53099
0	68	37939.7	0	24.6603	2.22	0.543	70	1.37	2.78	30.44	19	75	7.73	499	2	0.592867
0	82	49478.2	0	19.0894	2.22	0.719	88	1.57	2.92	8.33	16	49	4.74	201	3	0.433876
1	60	54340.4	0	24.8894	2.21						45	39	4	269	2	2.1281
1	87	36957.7	0	23.7225	2.18			1.42	2.4	19.67	13	66	6.57	217	3	2.24723
0	86	41758.1	0	21.4486	2.29						51	68	6	287	3	10.2461
0	61	21048.4	0	26.8163	2.23						33	42	3.2	273	1	5.7
1	60	15580.5	0	26.4544	2.2						31	57	6.6	292	2	1.77234
0	74	46295.8	0	20.6846	2.47						60	45	8.5	221	2	2.41427
0	85	28263.4	0	19.9694	2.2						23	77	8.3	542	3	2.46791
0	91	44533.2	0	23.3958	2.17	0.733	44	1.25	1.75	14.92	22	100	8.35	304	3	2.16
0	58	24761.1	0	22.9946	2.11			1.22	2.98	7.47	18	69	4.4	298	2	0.927273
0	88	53760.6	0	24.3865	2.17						25	60	7.3	96	3	0.293091
0	85	54540.9	0	23.9865	2.12	0.393	44	1.45	2.81	42.92	20	66	5.9	298	3	4.86
1	51	39991	0	25.3134	2.25	0.449	87	1.73	2.93	5.05	22	49	5.13	241	2	1.45641
0	80	27649.3	0	24.2104	2.37						32	53	4.6	444	3	3.72533
1	69	34635.4	0	22.5987	2.02			1.41	3.2	5.04	31	48	4.45	305	2	#DIV/0!
0	77	37241.4	0	24.5226	2.11			1.21	2.75	8.62	13	32	7.31	196	2	0.781818
0	59	33797.9	0	24.7684	2.12						12	65	8.41	238	2	0.757576
0	79	77575.4	0	19.8781	2.08						46	118	12.1	391	2	3.04262
1	85	30781.2	0	21.266	2.25						28	44	6.6	322	2	3.92088
0	82	37190.2	0	25.6729											2	#DIV/0!
0	60	66780.7	0	21.4278	2.18						31	40	5.7	204	2	3.53923
0	61	48278.1	0	26.8896	2.11						19	85	5.82	271	2	13.0534
0	94	35979.8	0	20.2533	2.12						30	56	5.7	300	3	1.625
1	67	52645.3	0	19.7441	2.08			1.2	3.63	12.21	19	64	5.51	209	2	1.23077
0	71	27369.1	0	23.7033	2.16						31	70	5.4	226	2	0.735479
0	83	37726.9	0	20.542	2.1						25	94	7.23	502	3	10.4125
0	64	53691.2	0	23.9557	2.07	0.796	67	1.56	3.31	8.76	15	65	6.55	183	2	1.16923
0	68	36280.2	0	22.6391	2.27						30	72	7.5	237	2	5.13714
0	72	47551.4	0	17.8284	2.18						35	62	8.5	297	2	2.49388
1	63	56435.9	0	22.1677	2.23	0.417	85				14	42	2.99	155	2	1.56667
0	68	19025.7	0	24.722	2.16	0.737	30				21	59	4.9	180	2	2.86125
0	85	4869.13	0	16.9795	2.27			1.83	2.48	9.2	17	38	4.3	151	3	1.2834
0	90	61013.3	0	15.7735	2.13			1.47	4.07	16.3	26	64	8.84	427	3	0.33463
0	59	38195	0	19.9447	2.27						23	85	6.5	305	2	3.28383
0	85	35475.8	0	24.4881	2.28						17	39	5.1	189	3	1.6875
1	58	18972.5	0	25.2824	2.19			1.08	2.25	19.27	12	60	5.3	215	2	1.53333
1	68	35735.3	0	19.916	2.52			1.47	2.89	8.57	24	64	6.57	278	2	2.91
0	55	41106.1	0	19.3135	2.3	0.653	38	1.49	2.38	8.74	26	45	3.66	212	2	1.68
1	54	18304.2	0	27.7166	2.22						22	55	4.57	234	3	1.22182
0	55	40612	0	22.76	2.27			1.78	2.49	13.98	13	50	6.01	197	2	3.02625
1	63	12796.9	0	24.1803	2.17			1.8	3.07	11.06	14	52	6.04	247	2	1.024
1	51	17397.3	0	23.539	2.09			1.45	2.53	14.87	21	50	7.82	289	2	2.25487
1	84	49228	0	21.9626	2.25			1.55	2.91	6.89	19	55	5.05	287	3	1.10827
0	64	37832.9	0	18.3697	2.28			1.75	4.33	6.98	26	50	4.3	157	1	1.53434
0	85	35934.9	0	18.7162	2.36	1.05	87				25	57	6.86	279	2	0.428571
0	80	35825.3	0	16.9369	2.28						19	65	4.02	200	2	2.44167
0	75	34779.5	0	21.4039	2.33	0.569	41	0.99	1.93	7.82	17	39	10.99	119	2	2.13333
1	54	55455	0	19.916	2.16			1.15	2.63	9.44	23	100	5.91	223	2	2.79774
0	72	33962.2	0	24.7082	2.17			1.14	1.74	5.97	18	59	7.21	255	2	0.685714
0	83	44722.4	0	24.9938	2.09	0.545	41	1.73	1.63	4.03	20	42	4.32	94	2	1.2
0	62	20540.3	0	25.984	2.33						29	108	8.3	452	2	2.69932
1	78	37195	0	18.2206	2.17						36	74	6.3	444	2	6.24376
1	55	34190.7	0	23.9573	2.51						28	72	3.9	365	1	3.63546
0	71	75819.7	0	23.9201	2						31	55	4.5	327	2	1.22727
0	77	29122.2	0	22.081	2.25			1.06	1.16	28.31	30	45	5.8	292	2	26.075
0	53	41607.1	0	24.5922	2.37			1.31	2.69	9.24	27	49	4.9	270	1	2.84118
0	81	49892.2	0	23.9542	2.22			1.07	3.19	11.36	16	55	6.2	369	2	2.6
0	50	16448.9	0	27.0251	2.32	0.34	43				24	69	5.7	299	1	1.11007
0	69	58612.4	0	24.6454	2.16						20	76	5.7	484	2	0.432694
0	76	77321.8	0	20.1591	2.06	0.873	76	1.26	2.42	12.43	30	53	6.2	311	2	1.4
0	94	50715.5	0	19.3692	2.12	0.461	46				22	47	4.6	210	3	2.03636
0	74	35178.9	0	17.7106	2.16			1.55	3.98	12.27	63	52	5.8	371	2	2.34545
1	72	76792.7	0	22.0973	2.06	2.09	310	1.06	1.55	30.47	14	155	5.4	146	2	0.385714
0	81	35252.7	0	24.7851	2.44						48	62	5.2	323	3	3.12292
0	65	38782.2	0	21.2556	2.41						21	85	4.7	272	2	1.57941
0	68	59956	0	18.3115	2.27	0.385	48	1.84	3.52	0	20	39	3.17	119	3	1.2
0	55	20572.2	0	20.616	2.02			1.46	3.02	19.15	16	388	10.92	363	1	1.11
0	59	39210.6	0	20.4356	2.29			1.55	2.6	5.13	25	52	3.94	178	2	1.92
0	81	54758.7	0	23.139	2.37	0.364	38	1.45	3.62	15.55	33	61	7.53	288	2	3.15
1	83	40920.6	0	27.9907	2.3			1.38	3.39	10.84	20	58	7.35	240	2	1.125
0	78	47224.6	0	21.2277	2.17	0.435	58	1.3	2.67	10.62	30	74	7.02	224	2	1.09333
0	62	24835.6	0	24.6784	2.19	0.348	51				19	71	5.99	374	1	2.6
0	79	48374.7	0	19.6231	2.17	0.516	90	0.9	2.59	22.78	24	52	5.91	348	2	0.533333
0	83	54903.2	0	20.4903	2.18			1.3	1.38	16.23	83	73	5.28	140	2	3.7
1	64	15058.6	0	25.0183	2.32	0.457	42	1.4	4.96	15.75	19	41	4.19	160	2	1.76667
0	74	36211	0	22.4949	2.38	0.143	23	1.03	1.64	12.44	28	86	9.94	224	2	4.011
0	54	42313.4	0	26.4891	2.46			1.24	3.15	10.35	20	55	6.21	321	2	1.49333
1	76	55235.7	0	23.1311	2.34	0.627	64	1.32	2.28	7.72	10	42	5.87	160	2	0.8
0	50	55180.4	0	22.4242	2.31						25	37	5.77	248	2	2.6
1	82	41258.1	0	20.9607	2.2			1.47	1.96	8.68	19	49	8.87	203	2	7.74655
1	55	25538	0	22.471	2.39			1	1.52	9.53	22	100	4.51	288	1	1.05867
0	64	39599.3	0	23.6381	2.24	1.04	78				14	50	5.51	180	2	2.61538
0	60	15587.2	0	25.8689	2.31			1.52	2.6	6.37	24	52	8.69	290	2	1.15217
0	62	32700	0	20.3054	2.27			1.19	3.27	5.33	16	52	4.75	258	2	0.509868
0	72	81642.2	0	23.5388	2.34			0.93	2.16	8.97	16	49	5.05	178	2	2.00422
0	55	43259	0	25.5113	2.2	0.213	21	1.76	2.63	5.43	75	48	4.17	245	2	4.92
0	73	32329.5	0	23.5083	2.24			1.31	2.71	9.13	24	46	4.08	262	2	3.8
0	80	36788.4	0	25.5777	2.17						31	304	15.2	247	2	2.06356
1	78	48370.4	0	20.7528	2.4						28	49	5.4	221	2	5.38898
0	76	41835.2	0	27.0946	2.3	0.272	33	1.69	2.46	9.74	35	76	7	401	3	1.41667
0	69	54010.3	0	23.7199	2.25						25	95	6.8	271	2	5.8774
1	73	80787.5	0	25.2929	2.42	0.507	67				24	62	6.2	358	2	2.42677
0	63	42374.6	0	22.3034	2.11	0.412	59	1.18	1.9	13.98	14	73	8.33	352	2	2.33182
0	86	53908.6	0	15.9319	2.34						23	64	5.2	324	3	2.09379
1	65	43247.9	0	18.8801	2.16			1.66	2.65	9.62	33	62	6.18	209	2	1.13846
1	59	34954.9	0	27.8905	2.16	0.788	80	1.49	3.78	7.64	19	49	5.89	244	2	0.444444
1	58	62556.3	0	24.2538	2.19			1.49	3.09	13	25	68	9.98	262	2	5.38182
1	67	38006.8	0	27.8876	2.16	0.461	49				26	33	8.1	234	2	6.17882
1	50	43814.8	0	26.032	2.07			1.26	2.7	7.11	25	59	7.06	237	2	0.9
0	85	52723.3	0	22.8667	2.12						25	45	7.56	223	2	2.45094
0	79	36772.4	0	22.2153	2.1			2.11	1.5	14.87	25	55	5.5	235	3	8.13333
1	66	36845.7	0	26.0006	1.9	0.277	29	1.32	1.66	11.06	18	47	3.2	342	2	3.35714
0	70	79283	0	24.7888	2.13	0.484	90	1.73	2.03	10.56	22	44	4.31	280	2	0.369231
1	81	50111.1	0	19.5384	2.16			2.01	1.85	20.66	26	49	5.82	251	2	4.28226
0	63	26654.4	0	20.3847	2.25			1.24	2.1	14.39	16	56	7.23	219	2	1.78125
0	55	37914.3	0	28.171	2.38			1.17	3.01	5.32	20	83	6.29	313	2	0.86
1	67	19007.2	0	27.1466	2.2	0.311	43				31	34	4.8	242	1	4.27857
0	78	38627.2	0	20.814	2.3			2.04	2.3	8.47	19	37	5.32	154	2	1.9
0	59	81927.5	0	21.6221	2.18	0.24	34				27	60	6.1	224	2	5.01333
1	54	57267.7	0	25.3403	2.29			1.39	2.46	8.52	24	62	6	324	2	6.46667
0	69	89738.3	0	25.4217	2.02						19	70	8.4	435	2	0.888889
0	63	45933.5	0	20.8357	2.09			1.37	2.33	9.39	14	36	1.9	156	2	1.5
1	87	44603.1	0	19.0934	2.19			0.91	1.51	15.74	22	78	6.5	281	2	4.34775
0	58	22724.4	0	19.2902	1.93						24	51	3.3	189	1	2.34
1	87	34331.6	0	24.8229	2.11			1.15	2.2	13.53	14	55	7.54	330	3	3.6
0	61	34625.5	0	24.9271	2.19			1.73	1.88	15.99	23	51	6.43	247	1	0.646154
0	71	34030.4	0	25.3184	2.31			1.51	2.39	15.66	37	64	5.09	357	2	1.38235
1	75	37944.7	0	26.1994	2.19	0.536	59	1.11	2.67	10.93	14	60	6.16	262	2	2.11429
0	81	51802	0	16.2442	2.27	1.2	64				21	47	6.54	224	3	0.341585
0	64	44406.5	0	23.4788	2.21			1.84	1.44	10.92	23	49	3.8	280	2	0.975
1	52	63455.6	0	23.3229	2.35			2.14	2.87	13.68	26	50	4.64	403	2	5.66655
1	67	39644.3	0	26.7075	2.19	0.167	17	1.31	2.12	11.69	23	80	11.37	399	2	2.68333
0	54	33745.6	0	26.7991	2.02	0.95	89				15	69	5.56	518	2	0.433333
0	61	19400.7	0	25.1277	2.44			1.51	4.5	5.75	16	47	4.88	347	2	2.85763
0	80	33467.3	0	20.3195	2.35	1.21	108	1.74	1.9	8.58	18	54	6.8	160	2	1.12727
0	55	33922.5	0	23.8637	2.43	0.194	42				31	70	6	299	2	1.8239
0	86	33387.6	0	18.2877	2.27	0.583	63	1.45	2.91	10.74	18	47	6.4	202	3	2.15967
0	76	35163.1	0	25.8028	2.29			1.38	3.76	9.4	13	65	7.23	282	3	0.710526
0	70	30633.8	0	23.8783	2.3						43	58	4.7	328	1	2.31833
0	73	38780.5	0	24.1271	2.4			1.47	2.58	11.59	17	51	6.34	258	3	1.6636
1	87	39234.1	0	23.188	2.17						28	35	3.9	208	3	2.00419
0	77	38407	0	28.3498	2.18			1.61	2.57	5.43	21	55	4.07	183	3	1.15328
0	76	16602.7	0	18.9182	2.11			1.71	3.33	8.89	17	44	7.96	183	3	2.91765
0	66	36326.1	0	21.8833	1.99			1.06	1.98	7.2	13	65	3.6	299	1	4.3125
0	94	37879	0	21.1651	2.16			1.33	2.83	9.64	25	74	5.35	429	3	1.01847
0	74	39063.5	0	26.9459	1.99	0.722	43	0.8	1.74	6.67	12	120	8.08	385	2	2.85
0	64	39972.7	0	23.5393	2.17	0.692	71	1.65	2.51	9.56	17	35	4.1	219	2	3.86667
0	60	43443.8	0	24.1967	2.04	0.321	36				20	58	7.2	334	2	2.1
0	87	64592.1	0	28.4943	2.03			1.59	2.93	1.81	26	48	3.21	191	3	0.62
0	69	39141	0	17.4414	2.35			1.36	2.13	9.95	25	73	3.65	376	2	0.792857
0	78	33523.7	0	21.1452	2.16						25	67	4.9	282	2	0.83237
1	83	56482.8	0	21.1941	2.32						25	45	4.63	236	2	5.0019
0	79	43248.4	0	21.0953	2.08						28	51	5.41	276	2	0.64
0	74	50596.1	0	24.0048	2.26	0.892	73				20	59	6.4	203	2	2.6
1	66	37769.8	0	25.3139	2.46			1.29	2.8	13.86	16	44	3.7	324	2	3.63333
1	66	65063.6	0	25.5114	2.45			1.46	3.41	10.3	18	61	6.44	188	2	0.58
1	84	31652	0	25.345	2.24						44	75	5.7	356	2	19.538
0	74	78323.3	0	23.0652	2.13						24	39	4.9	215	2	3.41871
1	62	54304.1	0	19.8861	2.31	0.788	84	1.13	3.53	7.57	18	54	6.44	222	2	1.8375
0	78	54043.9	0	22.1511	2.22			1.22	2.81	14.88	16	42	7.8	320	2	3
0	59	35600.8	0	23.1696	2.1			1.61	2.31	15.09	20	46	5.6	229	2	1.79412
0	57	36595.2	0	31.9337	2.13						20	56	5.8	321	2	3.08
1	64	39267.9	0	19.501	2.29			1.16	1.2	22.13	31	63	7.2	309	3	1.06777
1	75	43566	0	26.8084	2.07						21	40	5.1	254	2	1.97264
0	81	60304.6	0	19.9222	2.26	0.267	47	1.36	3.41	13.73	28	60	5.6	270	3	33
0	83	60916.5	0	17.9315	2.18	0.481	64	1.45	1.42	7.01	25	65	4.6	184	3	3.375
0	65	40699.7	0	24.6519	2.31			1.41	2.34	17.84	20	43	4.8	160	2	2.76
0	81	37623.6	0	24.6479	2.32	0.192	26	1.24	3.35	12.69	22	43	4.1	258	3	3.48
0	69	41151.5	0	19.1839	2.17			0.94	1.58	25.62	31	89	7.8	386	3	14.9284
0	56	20818.1	0	23.4837	2.32			1.4	1.26	12.71	15	59	5.6	279	2	4.98561
1	72	39031.6	0	24.7409	2.05						20	45	5.6	210	2	4.6713
1	86	45094.4	0	22.4765	2.31	0.472	106	1.83	2.41	12.79	28	59	8	264	3	5.78462
0	60	18763.3	0	23.5781	2.27	0.191	44	1.25	2.61	18	34	68	8.7	362	1	1.95556
0	58	37755.1	0	25.8942	2.15	0.451	68	1.18	3.46	17.37	22	51	5.8	364	2	1.25455
1	79	53310.2	0	18.8922	2.2			1.23	1.94	9.8	23	51	6.3	227	2	0
0	75	48601.6	0	19.6234	2	0.405	78	1.1	2.27	10.48	17	38	3	154	3	0.845455
1	66	38620.3	0	19.5855	2.25						16	45	3.9	143	2	1.23965
0	55	42033	0	30.1572	2.39	0.605	56	1.33	4.34	10.77	19	48	5.5	212	2	1.46667
0	73	41544	0	21.2804	2.27						19	51	6	354	2	1.26471
0	75	42994	0	24.8232	2.4			1.2	1.76	11.15	14	55	4.8	332	2	2.22353
0	93	43595.9	0	23.6918	2.19	0.515	47	1.13	2.43	8.8	38	54	4.3	260	2	1.73333
0	69	38529.8	0	20.4544	2.06	0.492	60	0.84	1.95	8.18	24	52	3.5	286	2	3.24706
0	72	57650.8	0	24.4549	2.23						40	55	6.9	343	3	6.01379
1	59	42733.8	0	18.1902	2.15			1.45	1.75	6.12	35	57	5	204	2	6.4
0	63	91113.9	0	26.1849	2.19			0.87	2.87	7.49	26	56	5.6	327	2	5.42259
1	62	42774.3	0	23.4364	2.26	0.857	114				48	83	3	207	2	9.6675
0	60	42514.3	0	21.9135	2.11	0.951	103	1.31	2.83	12.92	20	49	4	187	2	0.748782
0	63	38364.6	0	23.5262	2.19			1.66	3.5	11.24	19	62	4.7	288	2	1.1625
0	65	39595.2	0	23.6154	2.23			1.29	2.67	14.83	17	71	7.2	363	2	1.0931
0	65	39533.6	0	22.6451	2.09	0.316	40	1.36	2.99	11.97	24	51	3.96	240	3	2.6
0	58	41582.3	0	16.2518	2.27			1.77	2.68	15.3	32	46	4.66	201	2	1.39091
1	53	44631.7	0	25.7746	2.18			1.02	3.76	12.93	9	45	8.63	325	2	1.4
0	81	35921.6	0	20.115	2.33			1.11	2.95	14.42	33	72	4.32	324	3	0.986667
0	65	17446	0	25.7503	2.29			1.28	1.69	9.1	18	58	5.31	271	2	0.685714
0	78	30716.2	0	20.1383	2.29	0.724	78	1.72	2.59	11.68	20	52	6.03	235	3	1.88
1	53	54636.3	0	23.9361	2.18	0.58	62	1.47	3.69	11.32	20	46	4.9	263	2	1.07692
0	75	30272.3	0	23.3832	2.24	0.293	55	1.5	3.28	10.33	29	48	4.46	232	2	2.61
1	74	35855.7	0	17.2221	2.34	0.461	32	1.75	2.87	11.08	21	64	5.84	260	2	1.05714
0	64	45969.5	0	23.3823	2.23						26	55	4.8	225	1	1.53297
1	68	41660.8	0	23.8519	2.1	0.731	65	1.8	2.78	14.6	19	47	2.76	192	2	1.74682
0	83	35204.3	0	23.7687	2.19			1.37	3.25	15.48	25	64	6.88	329	3	3.33333
0	65	28679.7	0	27.4298	2.25	0.756	81	1.3	2.62	10.69	21	63	6.87	281	2	0.693
0	69	35656.4	0	26.2292	2.22			1.33	3.85	11.49	22	63	5.3	371	2	1.74222
0	81	42651.5	0	24.6427	2.16	0.63	71	1.38	2.12	10.92	17	47	6.08	194	3	1.51111
1	60	35805.5	0	22.4408	2.19			1.08	4.33	8.3	30	48	4.38	399	2	4.64
1	75	60347.6	0	18.0308	2.31	0.873	37	1.43	2.95	10.19	17	42	5.3	238	3	0.876923
0	63	35604.7	0	20.9425	2.27			1.68	2.77	13.55	19	66	5.06	436	2	1.57143
0	77	56573.9	0	23.9355	2.13	0.704	46	1.88	2.25	9.67	35	66	4.77	187	2	3.28836
1	73	43973.6	0	19.9535	2.23	0.636	49	1.57	4.2	9.82	23	53	4.78	270	2	0.687421
1	71	32599	0	25.7873	2.35			1.59	2.19	9.63	31	45	3.68	236	3	1.79412
0	87	64703.9	0	21.0977	2.36						28	81	7.86	308	3	3.41765
0	84	53032.3	0	24.0778	2.2			1.1	1.31	9.7	33	64	7.51	391	3	7
0	54	55555.3	0	29.9527	2.27			1.34	3.53	8.65	21	56	7.82	292	2	2.11765
0	90	52780.6	0	18.3749	2.46			1.45	3.53	62.45	30	71	6.03	344	3	4.5
1	71	39726.2	0	22.008	2.26			1.06	2.98	10.72	24	56	6.27	159	2	1.84615
0	57	40750.9	0	19.5582	2.35			1.73	3.66	12.36	20	57	4.04	292	2	0.68
0	69	37979.2	0	23.5646	2.17			1.76	3.11	12.56	23	53	4.82	225	2	2.025
1	59	45847.7	0	24.2363	2.16	0.441	39	1.49	3.46	11.31	23	54	6.85	208	2	0.809524
0	67	40764.9	0	30.8127	2.22						29	131	12.2	313	2	6.65381
0	66	39574.7	0	22.1173	2.13	0.374	55				20	58	5.87	171	2	0.545455
0	66	40744.7	0	26.5798	2.21			1.38	1.84	11.2	49	72	9.83	282	2	1.25519
0	69	37240.7	0	25.1812	2.17			1.44	3	15.97	18	54	5.59	256	2	0.866587
0	83	19447.2	0	17.9991	2.41						44	65	5.5	222	2	2.48554
0	84	41155.7	0	17.2704	2.41	0.698	67	1.13	2.51	18.24	15	46	5.16	316	2	1.88
0	86	28939.3	0	18.4466	2.3	0.367	31	1.79	2.02	15.01	27	41	4.08	258	2	2.87813
0	84	52585.9	0	22.9483	2.24			1.11	1.87	37.55	15	76	7.02	352	2	4.51925
0	83	32341.6	0	18.6117	2.07			1.45	2.38	23.37	23	74	7.12	347	2	1.94377
0	77	41802.5	0	23.457	2.34	0.281	61				73	38	5.42	238	2	3.98386
0	89	55802.7	0	24.2655	2.09			0.97	1.26	13.98	41	66	5.83	429	3	5.4
0	83	38809.9	0	27.0137	2.24			1.48	2.33	18.05	17	53	6.19	193	2	1.54545
0	89	51320.1	0	20.3748	2.16	0.855	138	1.12	2.13	30.07	12	62	3.42	304	3	1.25588
1	77	56142.4	0	29.9991	2.33			1.2	2.32	213.99	11	97	7.01	333	3	6.07143
1	63	52086.2	0	17.2919	2.35	0.667	76	1.4	3.27	16.01	18	54	4.29	311	2	1.4375
1	88	69721.4	0	21.0048	2.26			1.46	2.61	38.34	20	64	8.48	217	2	3.34693
0	79	31037.7	0	21.3204	2.25						61	56	7.6	156	2	3.68213
1	60	36200.5	0	24.7125	2.18	0.332	35	1.33	2.58	10.72	17	61	7.57	287	2	2.4331
0	64	37245	0	25.497	2.19	0.591	61				33	60	4.76	416	2	1.07692
1	54	15549.1	0	17.5385	2.11			1.38	2.75	8.74	20	100	4.51	249	2	1.70954
0	66	38170.9	0	23.8416	2.27	0.701	72				30	55	4.7	196	2	0.7035
0	63	34996.1	0	20.6403	2.22			1.52	1.85	9.29	19	52	4.69	320	2	2.08284
1	80	65715	0	18.6812	2.2			2.12	2.69	14.55	19	64	4.94	330	3	1.15872
0	77	42290.2	0	25.8364	2.31						19	80	5.21	514	3	2.9
0	81	40051.2	0	23.3653	2.54						33	55	6.7	275	2	#DIV/0!
0	77	21469.9	0	19.1795	2.28			1.13	3.42	19.17	13	92	9.12	335	2	1.5
0	67	33514.7	0	17.0542	2.37	0.81	129				29	45	3.4	290	2	1.07156
0	67	48522.7	0	22.041	2.37			1.16	1.71	14.39	21	63	5.93	331	2	2.53333
1	60	41526.1	0	25.7094	2.3						35	77	7	297	2	4.26885
1	72	39429.3	0	18.9455	2.23			1.37	2.57	9.95	11	47	6.78	223	1	0.707143
1	65	33100.2	0	20.8848	2.16	0.9	55	1.89	2.54	18.57	15	76	6.99	327	2	#DIV/0!
0	70	38549.4	0	19.9897	2.35	0.622	55	2.02	2.9	11.6	26	67	5.51	365	2	2.36471
1	85	36126.2	0	21.2676	2.28	0.173	38				24	58	7.6	362	3	2.59734
0	65	28916.1	0	20.4305	2.27			1.42	2.66	8.42	24	61	8.37	246	2	0.857143
0	56	64898.6	0	20.7569	2.41			1.35	3.21	5.39	15	58	5.83	175	2	2.85
0	62	38922.4	0	22.1415	2.13			1.61	2.69	8.73	16	37	3.4	136	2	1.08477
1	66	78015.3	0	23.5591	2.13						23	90	6.25	340	2	1.33333
0	89	42909.9	0	20.9442	2.31			1.69	3.64	11.16	24	56	5.18	151	3	3.2887
0	61	24940.7	0	23.8895	2.48			1.53	3.47	10.18	19	45	4.08	239	1	1.4
0	87	24064.7	0	23.0387	2.56						14	74	5.43	482	3	1.13077
1	71	39491.9	0	23.3077	2.24			0.96	2.53	14.63	19	74	8.15	332	2	3.57778
1	51	13342.6	0	23.053	2.23	0.547	67				18	54	6.6	278	2	2.00436
0	76	37038.4	0	18.7089	2.24			1.52	2.99	19.36	14	68	5.74	281	2	1.65
1	63	62445.8	0	31.3419	2.26			1.27	1.97	8.17	16	50	4.56	260	2	0.989
1	65	36947.1	0	22.7343	2.37	0.655	39	1.42	2.65	9.11	23	64	6.12	224	2	2.7
0	84	37669.2	0	19.8936	2.34						22	55	9.45	258	2	3.09091
1	62	38426.1	0	21.4497	2.29	0.737	58	1.11	3.27	7.64	24	56	4.37	281	2	1.32
0	92	43572	0	19.9407	2.36			1.25	3.22	7.15	27	74	3.89	370	2	9.66
0	85	42680.2	0	18.5219	2.31			1.13	2.35	8.07	15	53	5.04	203	2	1.97059
1	51	60284.6	0	23.8784	2.28			1.38	2.08	10.1	56	61	5.4	302	2	1.84615
0	82	45617.9	0	19.4133	2.4	0.392	97				13	57	6.73	274	3	0.851852
0	82	37042.6	0	21.6117	2.19						29	70	4.65	235	3	2.85714
1	80	37567.4	0	25.8894	2.32	0.204	58	1.14	3.32	7.08	21	49	4.14	287	2	0.311538
0	67	39796.9	0	22.9133	2.19			1.08	1.85	33.2	14	57	3.18	231	2	2.74185
0	85	39485.7	0	25.7183	1.96						28	75	7.2	301	2	5.44
0	74	37833	0	21.4843	2.27						29	51	4.5	338	2	3.89649
0	66	38833.8	0	19.4847	2.41						45	67	4.3	472	2	11.69
1	82	33535.3	0	22.1471	2.31						21	73	4.1	215	2	0.627065
0	83	34478.1	0	16.221	2.3	0.529	46	1.3	3.55	5.11	22	51	5.56	229	2	1.55556
0	69	36747.7	0	21.6867	2.45			1.15	1.89	7.33	32	60	5.13	416	2	1.16364
0	81	40302.8	0	19.8556	2.43			1.1	2.31	10.33	15	66	9	251	3	2.54545
0	55	55027.6	0	21.1782	2.25			1.15	2.55	5.03	18	60	6.06	309	1	2.31596
0	54	40106.4	0	31.5499	2.26	0.381	69				28	53	5.8	230	2	8.38792
0	60	13112.5	0	25.1859	2.24	0.185	30	1.83	2.05	8.33	19	48	4.3	191	2	0.885714
1	83	43528.6	0	25.3738	2.27			1.05	2.44	16.41	16	67	5.38	300	2	13.2722
1	59	21755.8	0	26.3996	2.11	0.234	42				29	58	7.5	267	2	9.00955
0	68	37032.4	0	21.8415	2.27						34	47	5.8	328	2	11.1119
0	61	38575	0	21.2028	2.22	0.273	27	0.93	2.33	6.65	21	64	7.23	266	2	1.0722
0	74	50989.2	0	26.8815	2.29			0.78	2.64	10.19	54	67	6.1	328	2	6.11629
0	77	39672.8	0	22.2974	2.02						35	56	8.6	310	2	2.92285
0	81	18095.2	0	25.2058	2.27			1.06	2.5	19.89	17	70	5.89	303	2	5.22
1	55	11822.4	0	29.5714	2.23						28	72	6.8	373	2	6.63
0	88	43019.7	0	22.057	2.42			1.72	2.2	9.98	15	56	6.77	311	2	2.7
0	55	45942.7	0	24.476	2.39			1.15	3.86	12.95	16	61	6.4	292	2	0.553846
0	69	36759.9	0	19.6112	2.15						31	66	5.8	197	2	2.9725
1	60	38063.1	0	24.9482	2.37			1.63	2.86	11.18	14	50	3.97	216	2	2.75
0	61	38420.3	0	19.2452	2.27			1.72	2.74	12.2	20	51	3.64	501	2	5.23826
1	51	33140.9	0	21.0506	2.25	0.341	25				16	78	7.71	477	2	2.62857
1	50	57969.8	0	19.3533	2.42						22	79	4.66	284	1	1.08333
0	75	23865.7	0	25.4306	2.29			1.27	1.97	5.97	19	53	6.84	264	2	3.76
1	54	39442.4	0	18.303	2.33	0.312	61				45	64	5.4	351	2	5.77901
1	50	61606.4	0	29.5835	2.36						36	74	9.1	414	2	3.15342
1	57	28448.5	0	25.0226	2.43			1.31	3.5	8.29	16	44	3.36	236	2	0.932061
0	63	40326.8	0	24.3371	2.5	0.253	48	1.35	3.57	14.22	42	41	5.04	253	2	3.4
0	62	44030.2	0	21.7796	2.28	0.535	53	1.61	2.37	8.12	22	48	5.67	253	2	0.955556
0	98	52347.2	0	20.9276	2.29			1.51	2.33	13.6	18	59	5.72	285	4	4.2375
1	84	33925.1	0	21.4	2.26			1.19	2.84	6.93	16	67	8.54	252	3	2.6
1	54	60864.8	0	22.711	2.16	0.498	46				42	54	6.3	256	1	1.24444
0	62	41561.6	0	18.2662	2.24						45	982	21.3	360	3	1.51271
0	54	44321.3	0	25.1533	1.86			1.14	1.7	16.6	34	89	9.04	334	2	4.125
0	68	25198.4	0	29.1256	2.45			1.27	1.35	16.34	18	107	11.58	484	2	5.79961
0	69	80456.5	0	19.4849	2.17	0.692	101	0.98	2.66	8.04	14	51	4.23	264	2	1.00714
0	66	22905.9	0	25.6066	2.1			1.19	1.58	11.36	19	41	5.94	108	2	2.02273
0	55	50097	0	20.717	2.45	0.576	73				29	67	9.31	390	2	0.766667
0	53	18147.8	0	27.9224	2.18						20	100	8.25	337	2	11.252
1	55	34210.5	0	25.3074	2.27						28	57	7.26	327	1	10.3549
1	63	21674.8	0	24.1808	2.13						20	128	9.31	443	2	6.79861
0	82	22462.2	0	22.8209	2.2			0.91	2.89	14.74	65	70	7.49	387	2	11.3867
0	60	42450.5	0	24.6254	2.24	0.258	31				25	43	5.1	215	2	1.20155
0	50	18518.8	0	28.7805	2.2	0.515	62				57	96	7.6	360	2	7.04541
0	66	43239.4	0	26.3623	2.18						24	64	5.7	207	1	1.96273
0	67	37096.5	0	28.8569		0.261	68				16	50	6.26	291	2	1
0	75	38055.6	0	19.7396	2.29						26	54	7	307	3	1.16594
0	60	21494.9	0	26.0945	2.1			1.51	2.34	14.54	18	61	4.57	492	1	4.10593
1	86	35764.4	0	21.5369	2.34			1.32	2.6	9.54	22	49	4.88	248	3	3.51429
0	54	18753.4	0	24.0368	1.96			1.18	1.39	10.73	26	64	6.69	198	1	2.60169
0	73	43540.4	0	21.5137	2.26	0.485	35				19	50	4.04	333	2	1.98022
0	67	48921.2	0	24.3427	2.05	1.09	76	1.65	1.9	12.13	27	63	3.33	233	2	0.519231
0	88	40752.1	0	24.289	2.08						22	72	4.76	324	2	1.66667
1	70	71593.4	0	27.4836	2			1.02	2.14	7.73	20	44	3.46	218	1	4.2
1	70	40424.6	0	25.5671	1.99	0.865	74	1.28	2.68	7.21	13	57	7.7	267	3	0.733333
0	65	37419.4	0	23.0399	2.21			1.32	2.48	6.21	31	51	4.36	278	2	1.9
0	56	31326	0	20.88	2.21						30	49	5.8	337	2	3.91943
0	84	63782.3	0	19.6929	2.13						24	77	8.9	281	2	8.31304
0	64	20754.2	0	26.818	2.13	0.153	21	1.71	3.4	13.44	18	45	4.3	345	2	1.89286
0	80	41899	0	15.3615	2.18			1.46	4.11	11.44	21	100	4.49	276	3	1.03793
0	52	55919.9	0	25.0871	2.4						26	61	5.57	379	2	1.55864
1	67	34185.8	0	20.5023	2.47	0.328	52				29	53	5.8	223	2	1.52727
0	61	36028.3	0	22.9894	2.32						21	61	3.44	284	2	2.57159
0	52	41549.4	0	22.2347	2.27	0.385	43	1.42	2.03	8.74	25	66	8.7	206	2	6.4
1	69	37899.6	0	22.4305	2.17	0.603	74				24	97	6.8	344	2	1.10545
0	75	75386.5	0	21.2525	2.14			0.86	1.63	9.21	47	59	5.19	272	2	3.89375
1	56	88630.9	0	22.4367	2.34						25	45	5.69	253	1	0.81875
0	65	22470	0	26.8723	2.39	0.61	55				20	53	7.45	315	2	10.9236
1	55	31115.2	0	23.8873	2.35						29	79	9.5	342	2	1.54868
0	64	47816.9	0	24.676	2.28						26	73	4.5	324	2	12.24
0	54	53988.6	0	22.5649	2.16						24	69	4.1	365	2	0.942857
0	62	39758.3	0	22.5202	2.25						20	75	7.69	317	2	1.54286
1	59	42092.1	0	20.4681	2.07	0.257	23	1.16	2.35	8.8	15	39	4.38	251	2	1.5
0	54	55740	0	28.5376	2.27			1.26	2.5	12.39	18	44	4.44	200	2	0.333333
0	83	39232.4	0	25.2179	2.21			1.78	2.7	14.09	15	49	6.76	180	3	1.3
0	81	75996.6	0	17.0564	2.31						24	62	3.55	296	3	1.56522
0	65	38542.9	0	21.8245	2.22			1.84	2.62	12.75	24	47	5.18	178	2	3.25714
0	65	76484.2	0	30.3587	2.31			1.18	1.31	10.56	29	41	4.05	250	3	4.0121
0	76	40386.7	0	20.3237	2.31	0.19	43	1.14	4.23	24.53	30	66	5.96	393	3	1.34545
0	61	20437.2	0	19.6941	2.18			2.13	2.9	15.36	45	51	5.95	241	2	#DIV/0!
0	63	38892.6	0	24.3142	2.42	0.38	64	1.31	2.67	13.54	27	50	4.82	241	2	1.28333
0	67	38534.6	0	16.407	2.19			1.3	3.88	28.73	19	41	4.04	239	2	2.16211
0	56	35802.1	0	23.0029	2.25						27	63	6.17	165	2	0.688889
0	88	36340.5	0	17.2275	2.41			0.6	2.55	14.19	13	61	4.68	482	2	0.907692
1	87	56380	0	23.829	2.44			1.24	3.27	12.16	19	53	6.18	275	3	0.705882
0	57	34206	0	25.3694	2.36						85	48	4.6	275	2	1.36576
1	55	33179.6	0	28.221	2.17			1.14	2.16	7.89	20	47	5.76	343	2	3.8
0	87	28687	0	19.5556	2.32			1.25	3.45	6.28	16	44	5.79	213	3	2.66667
0	54	56190.4	0	27.0746	2.19						22	64	6.83	309	2	4.58889
0	63	27466.2	0	24.7191	2.26	0.677	79				26	48	6.3	214	2	3.67543
0	72	39414.3	0	19.2513	2.34			1.34	1.26	73.81	20	50	5.57	389	3	0.6
1	50	27417.8	0	25.4705	2.2			1.04	3.14	42.24	27	67	6.72	356	2	3.30645
0	69	42096	0	20.1026	2.29						38	54	6	240	3	5.65714
1	70	52466.8	0	19.1103	2.07						45	69	4.31	342	3	3.55556
0	83	36301.6	0	25.3608	2.34	0.428	47	1.81	3.16	7.88	18	57	5.27	217	3	2.2372
1	84	34349.3	0	23.5213	2.28	0.45	42	1.43	3.17	8.63	28	50	7.36	331	3	1.26923
0	50	20578.6	0	22.3089	1.89						30	77	6.4	389	2	1.48694
1	61	21389.3	0	24.207	2.33						35	42	4.1	249	2	0.814171
0	67	38200.5	0	29.5626	2.31						26	59	4.3	317	2	1.63697
0	64	26478.1	0	24.2251	2.24			1.25	2.94	8.21	18	49	6.8	293	2	1.32308
1	55	20542.6	0	22.7422	2.28						16	59	5.7	348	2	2.5
0	62	40033.1	0	25.6268	2.27	0.258	41	1.68	3.24	15.07	26	65	7.5	302	2	8.16
0	63	37100.7	0	18.7338	2.07			1.31	2.13	12.65	10	70	4.67	384	2	1.87914
0	74	35527.6	0	31.8378	2.28						46	58	7.2	233	2	2.24388
0	60	38316.6	0	23.7935	2.16						26	65	5.1	315	2	1.88324
1	56	19906.5	0	20.747	2.18			1.11	1.91	9.69	24	81	4.75	376	2	2.53333
1	85	46364.2	0	28.6755	2.05			0.93	1.56	15.58	30	84	4.4	214	3	1.12035
0	74	47186.6	0	19.044	2.15			1.27	1.68	14.1	25	77	6.2	320	2	3.73333
1	68	83598.5	0	25.8733	2.25			1.86	3.02	11.4	24	47	5.8	303	2	0.677778
0	75	31393.3	0	24.249	2.17	1.01	149	1.36	2.43	14.15	28	78	7	328	2	0.810526
0	74	25931.4	0	19.3728	2.5	0.441	45	1.23	3.47	26.14	28	152	15.6	510	2	3.08182
0	81	64538.9	0	19.8829	2.02			1.95	1.44	13.43	37	51	5.8	398	3	5.79952
1	64	27666.2	0	17.3007	2.23	0.549	84	1.76	2.22	7.54	26	48	4.61	181	2	1.3
0	56	38810.3	0	25.863	2.27			1.04	2.89	15.44	29	48	7.35	268	2	0.956522
1	64	30418.5	0	17.4517	2.27			1.47	2.65	2.75	19	47	6.32	193	1	1.25714
0	70	40566.3	0	24.921	2.26			1.57	1.55	11.42	19	65	7.92	342	2	0.853846
0	62	37971.4	0	27.3589	2.33	0.231	31	1.5	1.67	16.52	28	62	4.98	398	1	15.1369
0	79	27664.7	0	19.5615	2.25			1.16	2.33	16.82	26	49	5.58	330	3	1.16667
1	74	27628.3	0	24.4698	2.21			1.22	1.74	9.61	22	45	4.4	168	2	1.6
0	68	44368.7	0	24.5339	2.13	0.19	33				68				2	0.771292
0	80	40596.5	0	17.8887	2.19						21	67	8.8	350	2	9.42222
0	89	42453.5	0	18.0621	2.36			1.53	1.78	19.74	29	50	6.2	218	3	4.1
0	94	41016.8	0	19.5249	2.27			1.23	2.48	61.68	21	69	6.45	420	3	3.36
1	62	31165.7	0	24.6239	2.3			1.27	2.33	13.11	30	57	4.48	303	2	4.94545
0	60	23150.3	0	17.0751	2.3	0.91	148	1.39	2.99	19.27	18	53	4.7	264	2	0.461538
1	71	36616.9	0	25.6564	1.96						41	923	32.5	491	2	5.14789
1	58	38769.4	0	30.7526	2.55	0.24	43				37	87	18.31	498	2	1.28
0	62	38900.3	0	26.1141	2.38	0.938	128	1.49	3	17.49	48	124	139.81	379	2	0.308571
0	73	41167.1	0	21.3076											2	#DIV/0!
0	61	20178.1	0	24.9019	2.36						17	53	6.65	239	3	4.05556
1	50	17255	0	29.6539	2.26	0.969	50				19	53	7.24	330	2	2.598
0	77	46106.9	0	23.029	2.41	1.28	77	1.05	2.91	14.35	18	44	5.29	190	3	0.646154
0	79	30023.2	0	15.8564	2.2						26	60	4.8	149	3	3.47865
0	89	44925.7	0	17.9426	2.3			1.28	2.62	11.52	21	64	3.14	240	2	12.9
0	68	48794.6	0	22.0548	2.38			1.75	4	8.24	21	54	7.59	236	2	2.275
0	86	41642.4	0	19.0387	2.19						64	57	8.5	300	2	9.78
0	60	40261	0	28.8233	2.25	0.687	65	1.03	2.22	8.41	18	61	4.83	239	2	3.15
0	91	72819.6	0	22.4737	2.14			1.25	3.56	6.87	19	43	5.67	196	3	0.786913
0	62	29083.7	0	22.6716	2.12						20	65	3.8	365	2	1.32951
1	59	25678.4	0	17.3857	2.07						27	55	5.8	189	2	14.8852
0	67	37016.9	0	20.6415	2.32	0.241	33	1.22	2.84	7.71	37	74	10.91	481	2	1.53
0	66	39637.6	0	20.6679	2.42						27	65	6.6	392	2	4.08588
1	55	56187.6	0	25.1806	2.01	0.52	36				19	84	5.09	515	2	1.55455
0	52	38752.7	0	29.1473	2.26						41	70	5.7	356	2	3.82829
0	54	94058.1	0	26.3396	2.44						32	57	4.5	284	2	2.92976
1	62	28191.4	0	20.7362	2.13						30	60	8.1	254	2	0.835714
0	60	49566.2	0	25.9829	2.24			1.5	2.21	20.04	23	58	5.4	284	2	1.03333
0	62	35872.7	0	18.7453	2.18						17	59	7.7	247	2	2.20769
1	91	44134.3	0	23.3898	2.26			1.35	2.64	7.95	16	50	7.7	279	3	0.827425
0	55	41284	0	26.4763	2.2			1	2.39	11.72	18	37	6.8	233	2	0.346154
1	58	87062.6	0	22.9529	2.19	0.131	69				30	46	3.2	260	2	1.33333
0	78	66428.4	0	17.861	2.36	0.393	47	2.17	3.02	10.9	26	51	7.29	197	2	0.328216
1	84	30730.8	0	22.3425	1.94						24	59	5.37	227	3	3.94435
0	64	39183.5	0	21.4412	2.21			2	2.78	10.03	15	100	5.35	217	2	0.843597
1	52	41933.7	0	21.6099	2.4	0.239	55				24	81	7.41	349	2	5.66691
0	60	30301	0	22.0299	2.29						50	63	5.9	365	2	4.7661
0	68	59969.8	0	17.915	2.14						28	96	6.5	393	3	3.46511
0	87	32980.4	0	20.9282	2.17	0.749	75				24	43	4.16	289	3	0.725
0	84	46487.3	0	20.1706	2.18						27	33	4.9	158	2	4.84312
1	92	71136.3	0	27.8572	2.16			1	1.56	110.87	24	71	4.2	301	3	4
0	82	55362.9	0	18.5802	2.04			1.16	1.62	8.25	20	72	6.8	357	3	2.575
0	84	37777.9	0	21.2833	2.4			1.55	3.02	13.85	21	62	8.6	222	3	8.66667
0	60	37623.1	0	24.1085	2.22			1.27	1.43	10.67	22	64	5.3	233	2	1.26667
1	51	103932	0	26.7469	2.21			1.57	2	10.37	31	50	6.2	293	2	4.95098
1	88	37608.6	0	21.2946	2.27			1.61	2.5	14.25	27	63	6.9	281	2	1.8
0	64	35364.1	0	26.9936	2.36						25	67	8.4	261	2	7.35
0	82	35545.8	0	29.828	2.15			1.11	1.63	11.42	18	64	8.4	300	2	1.41
1	66	41128.6	0	22.7109	2.18			1.06	2.73	9.98	17	69	4.4	275	2	4.97
0	85	45395.9	0	20.723	2						19	57	7.5	211	3	26.416
0	64	24068.1	0	25.4248	2.14						17	45	8.4	287	2	2
0	76	41268.6	0	20.0136	2.1			1.12	3.14	10.99	16	64	5.1	264	2	5.61628
0	88	35912.1	0	18.9832	2.14						24	64	7.7	150	3	1.2
1	63	72749.7	0	28.6262	2.18			1.66	3.26	13.2	32	54	4.8	358	2	2.3
0	66	82273.2	0	23.198	2.21						18	40	2.7	275	2	0.552632
0	60	37516.2	0	25.3825	2.13			0.98	2.88	17.67	28	84	5.7	486	2	2.15
1	86	61067.4	0	22.8076	2.33			1.45	1.85	12.5	20	70	4.8	436	3	1.11111
0	60	38537.2	0	20.2979	2.18	0.343	55	1.86	2.44	10.41	17	43	6.5	253	2	1.225
0	52	34225.1	0	23.1463	2.29			1.5	3.1	16.73	17	60	13	249	2	2.23636
0	86	37250	0	18.4257	2.17	0.332	39	1.59	2.52	12	41	57	6.7	437	3	7.525
0	86	31296.5	0	22.0111	2.11			0.98	2.14	9.85	28	73	7.5	404	2	2.75556
0	85	37534.4	0	19.3025	2.16	0.63	56	1.68	3.24	10.01	28	49	4.6	258	2	2.35
1	65	40760.7	0	24.0202	2.16	0.187	25				28	72	8.3	219	3	7.06672
0	84	38238.5	0	18.1849	2.1			1.72	2.23	14.25	35	72	6.1	238	3	4.95
1	51	104843	0	25.2588	2.17			1.55	1.62	20.55	27	60	4.4	230	2	4.80727
1	66	102163	0	24.3934	2.36	0.4	53	0.97	2.98	29.86	28	77	6	481	2	2.37
0	60	37549.9	0	27.3721	2.34						55	52	4.6	218	2	2.95849
0	60	38589.8	0	19.9284	2.31						35	81	4.6	381	2	5.49274
0	62	86853.6	0	25.3158	1.95			1.31	3.16	26.96	12	80	5.1	283	1	4.66667
0	86	37844.4	0	21.4725	2.21			1.04	2.13	18.02	28	109	5.42	348	3	1.30769
1	64	17819.6	0	23.8953	2.33						23	48	6.24	329	1	0.84
0	77	26969.7	0	33.7073	2.42			0.89	2.15	7.78	34	84	4.9	271	3	0.740741
1	50	77260.1	0	26.964	2.11	0.437	58	1.57	2.25	24.18	22	50	4.15	233	2	0.511765
1	68	38287.5	0	22.929	2.24	0.461	47	1.44	2.13	16.29	26	71	8.35	323	2	1.2
1	71	35354.2	0	18.8003	2.35	0.315	42	1.05	2.56	16	29	58	8.22	251	2	1.01176
1	84	47243.2	0	22.2229	2.24	0.708	59				25	49	4.7	315	3	1.64452
0	82	43999.6	0	20.0892	2.25			1.61	2.12	10.19	32	66	4.01	287	2	4.00181
1	63	18961.8	0	26.4867	2.22	0.176	38	0.92	2.49	15.49	61	58	7.13	342	2	9.06857
0	67	44910.3	0	23.5642	2.38	0.343	65				23	44	6.9	248	2	2.3488
1	60	62169.3	0	19.5806	2.06	0.234	33				58	115	10.9	491	2	2.83827
0	85	44553.5	0	28.1654	2.26	1.55	117	1.27	3.35	16.56	21	72	6.61	434	3	2.7
1	79	45915.9	0	20.1092	2.07						28	58	6.2	169	2	4.88833
0	84	37984.7	0	21.9907	2.1	0.328	64	1.05	1.52	15.09	17	82	3.37	373	3	4.80185
1	75	36793.2	0	23.7762	2.24			1.52	4.94	12.99	28	74	5.77	269	3	7.7
1	67	34257.4	0	24.7697	2.35			1.54	4.02	11.73	32	59	4.81	316	2	1.5
0	55	19912.7	0	20.915	2.31			1.78	3.48	7.11	18	39	6.42	328	2	3.42112
0	54	19796.8	0	24.3758	2.1			1.21	2.5	11.73	17	59	3.75	221	2	2.88
1	67	42867.2	0	22.6991	2.17			1.51	2.92	10.39	17	58	4.46	245	2	1.22
0	83	53425.2	0	22.9681	2.15			1.73	3.06	8.35	43	46	5.53	185	3	2.73636
0	61	39423.5	0	18.0346	2.31			1.43	3.04	20.35	76	42	5.51	236	2	3.84401
0	64	39021.4	0	21.9438	2.27			1.1	2.54	12.3	21	64	5	336	2	2.86818
0	53	63877.8	0	26.671	2.2			1.43	3.21	14.45	25	44	4.05	172	2	#DIV/0!
1	82	34202	0	20.1037	1.92			2.72	0.87	31.05	20	37	2.3	358	3	4
0	68	13618.1	0	21.4195	2.14			1.42	1.8	19.04	18	78	5.3	287	3	2.63077
1	66	56806.7	0	29.0716	2.29			1.64	3.07	17.13	37	64	8.12	373	2	1.70716
0	69	57325.1	0	20.7829	2.41			1.13	2.14	24.53	20	55	7.49	182	2	0.631048
0	80	38739.8	0	22.6664	2.15						33	74	5.6	317	2	3.3075
0	86	39697.7	0	22.2229	2.31	0.532	34	1.51	2.71	29.1	20	76	7.57	460	1	5.6
0	68	40179.2	0	23.8051	2.28	0.654	95	1.41	2.98	29.51	17	43	7.39	493	2	0.809524
0	52	26329.2	0	21.0364	2.09			1.18	2.35	9.57	25	40	7.6	195	2	16.9808
1	65	40890.1	0	23.6767	2.19						25	97	8.4	574	2	4.44886
0	85	39057.4	0	20.4585	2.24			1.51	2.92	15.56	16	55	5.19	298	3	3.8604
0	62	38495.2	0	26.7638	2.4	0.326	78	1.52	3.49	13.75	18	51	5.26	256	2	1.01333
0	72	59666.6	0	27.542	2.39			1.72	3.19	42.66	11	113	11.1	353	3	1.15
0	55	93248.9	0	21.7868	2.09	0.246	40	1.35	1.41	17.37	22	40	5.07	195	3	7.93333
0	63	79390.6	0	22.0079	2.29			1.4	3.13	33.96	23	96	7.42	394	2	24.84
1	72	36996.1	0	17.4799	2.24	0.55	70	1.95	2.07	8.45	17	46	5.55	332	2	1.46667
0	58	97621.4	0	26.2714	2.31			1.48	3.1	10.63	17	55	4.95	309	1	1.89024
0	73	31319.3	0	22.5096	2.27						51	46	4	281	2	3.73867
0	71	80043	0	15.3826	2.44			1.44	3.55	21.17	37	60	4.89	422	2	1.62
0	77	32281.4	0	23.7461	2.16			1.02	2.69	26.85	20	51	3.25	238	2	3.225
0	80	48523.6	0	16.0138	2.23			1.63	3.46	14.87	24	100	7.62	280	2	2
0	57	41192.9	0	25.8223	2.21			1.46	2.76	13.08	17	33	4.22	181	2	3.55
0	83	29501.5	0	23.9583	2.17			1.57	3.33	11.94	17	44	4.19	279	2	1.16025
0	85	63762.1	0	18.2165	2.13			1.24	1.57	19.52	9	59	4.08	251	3	1.71429
0	91	58563.9	0	17.1077	2.06			1.22	1.46	12.36	17	67	5.15	235	3	3.72432
0	80	29694.2	0	25.6599	2.29	0.376	47				59	77	6.09	389	3	4.49167
0	62	86690.4	0	21.7136	2.01			1.11	2.13	14.7	17	58	4.25	232	2	1.25375
0	69	108012	0	22.8151	2.12						35	65	6.8	591	2	2.82182
0	76	38940.3	0	23.7813	2.11			1.44	1.89	13.22	33	60	5.01	249	3	1.8
1	52	22406.1	0	20.1201	2.15	0.236	31	1.17	1.82	15.05	19	85	8.22	429	2	1.56985
0	68	29499.1	0	26.599	2.5			0.92	1.25	15.41	16	52	6.89	224	2	#DIV/0!
0	62	34568.4	0	23.6	2.42	0.597	54				18	58	5.43	392	2	#DIV/0!
0	86	59656.6	0	18.9706	2.26			1.67	2.17	11.13	19	77	5.4	349	2	10.32
1	58	77808.1	0	19.9181	2.41			1.34	2.5	21.55	19	82	9.02	389	2	0.85
0	64	34695.8	0	27.4008	2.23	1.12	91	1.27	1.7	8.77	18	58	7.06	312	2	2.10717
1	50	52668.8	0	21.5763	2.21						66	57	4.69	318	2	3.04545
1	72	56214.4	0	20.087	2.35						21	80	4.06	314	2	#DIV/0!
0	70	39818.6	0	23.9821	2.16	0.514	38	1.05	1.9	10.66	34	63	7.05	297	2	2.66197
0	53	26393.6	0	26.2696	2.17			1.41	0.89	10.68	21	59	6.72	223	2	1.89642
0	51	20178.2	0	18.0125	2.29			1.98	1.98	11.37	24	62	7.5	364	2	2.2
0	64	46667.3	0	22.6256	2.32						24	49	5.15	314	2	1.5
0	54	38801.3	0	24.8391	2.13	0.579	41	1.97	2.48	7.27	21	58	6.03	182	2	4.11111
0	55	38601.6	0	26.7458	2.25						19	71	8.38	429	3	3.67761
0	60	39388.7	0	22.7151	2.24						64	59	6.16	256	2	3.38889
1	63	39172.6	0	17.5985	2.26			1.38	2.67	8.43	19	74	7.35	333	2	1.71
0	65	32701.6	0	26.6395	2.49			1.77	2.68	16.07	22	65	5.36	359	2	1.35925
0	61	37800.3	0	21.2075	2.16			1.29	2.78	38.49	22	200	3.8	397	2	3.17368
0	74	39065.9	0	24.1495	2.24						37	65	7.4	307	2	3.79959
0	80	38116.6	0	19.2696	2.37	0.262	37				87	77	7.7	368	2	4.29612
0	71	36065	0	25.9151	2.16			1.42	2.37	15.41	21	100	4.96	173	2	2.07276
1	88	64300.9	0	16.1384	2.19			1.36	2.77	18.15	33	80	8.8	247	3	2.2682
0	61	39598.1	0	21.2756	2.11	1.6	198				18	395	22	510	2	8.55
1	73	27340.4	0	26.2237	2.25						24	81	7.82	329	2	0.776923
1	52	61759	0	27.8152	2.05						42	95	9.7	323	2	3.68994
0	85	41993.3	0	26.5957	2.26						35	71	2.9	423	2	2.25082
0	69	68752.6	0	23.4465	2.49	1.6	109	0.78	2.24	12.49	20	58	4.95	342	2	1.45
1	82	69644	0	23.085	2.17			0.84	2.38	13.72	41	72	5.09	522	3	6.72
1	67	15442.6	0	22.7049	2.31			1.03	3.08	14.88	27	69	6.3	491	1	9.84
0	68	57997.8	0	23.954	2.08	0.598	68	1.36	2	4.68	28	35	4.91	223	2	0.845455
1	94	52109.7	0	16.5289	2.04			1.26	2.31	12.21	17	94	7.2	298	3	8.8
1	73	30805	0	17.9931	2.29	0.401	56	1.25	2.79	15.52	19	48	5.7	210	2	0.408333
0	58	55678.9	0	24.2188	2.1			1.55	2.8	7.03	21	43	3.1	210	2	2.65
1	85	29003.1	0	18.2222	2.16						31	77	5.5	360	3	2.61692
1	66	32071.4	0	17.7154	2.39						22	61	6.3	392	2	2.15385
0	68	30123.8	0	29.3333	2.13						96	43	2	225	2	12.375
0	55	40945.5	0	19.5312	2.23	0.921	62	1.09	4.19	18.48	21	66	6.2	261	2	0.4
0	70	114888	0	27.3438	2.21						21	50	5.3	179	2	0.93
0	83	15835	0	22.0741	2.14	0.789	110	1.23	1.73	9.69	22	64	6.6	202	3	2.2125
0	73	56762	0	24.974	2.22			0.82	2.44	19.66	14	89	4.4	232	2	1.11818
0	50	29074.1	0	22.0386	2.53			1.43	3.32	72.93	19	90	7.6	352	2	0.922222
0	60	27121.5	0	21.875	1.85						25	71	5.5	308	2	1.26667
1	81	34656.7	0	20.9573	2.13			1.3	2.95	15.67	19	63	6	265	3	0.622222
1	62	28549.3	0	23.8751	2.36						44	84	6.7	388	2	3.13
0	53	41080.8	0	18.026	2.22						19	97	4.8	411	2	2.8875
0	67	37307.5	0	28.0957	2.33			1.33	1.66	9.3	20	58	4.6	282	2	0.821053
0	78	30131.6	0	20	2.4						24	100	7.4	376	2	8.82857
0	64	60266.8	0	23.6915	2.23	0.427	43	1.42	2.4	13.81	21	35	6.5	233	2	4.64
0	69	30185	0	25.204	2.33						26	70	5.2	272	2	1.70526
0	94	42476.8	0	19.2234	2.13			0.96	2.54	20.28	33	73	6.5	332	3	9.48
0	63	39266.7	0	22.5069	2.03			1.17	1.82	25.72	50	89	6	356	2	5.6
0	65	38226.7	0	24.0346	2.22			1.26	3.84	10.71	19	54	3.3	293	2	0.393333
1	83	59041.3	0	20.7967	2.14						16	92	6	359	2	2.10909
1	72	45631.4	0	23.5883	2.25						34	109	8.4	594	2	2.025
1	83	41304.3	0	26.4463	2.27			1.18	4.4	21.3	73	56	10.4	193	2	7.2
0	56	36626.4	0	27.5482	2.18			1.36	1.37	10.36	23	54	6.5	286	2	2.18571
0	52	76673.1	0	25.3906	1.99			1.85	4.28	18.82	21	60	5	257	2	1.17692
0	67	39183.8	0	20	2.43			0.91	3.54	7.71	16	93	4.8	344	2	1.47826
0	54	28637.7	0	25.3783	2.17	0.424	43	1.03	2.46	9.37	23	79	6.1	399	2	2.3
0	78	39815.5	0	23.2205	2.22						20	75	6.23	271	2	0.988889
0	60	20918	0	25.3906	2.1			1.47	4.85	10.63	20	71	3.4	356	2	1.63333
1	70	49442.9	0	29.4118	2.23			1.42	2.44	12.69	16	60	5.5	263	2	0.52
0	54	41018.4	0	22.6003	2.29			1.4	3	11.38	18	57	4	182	2	0.985714
0	55	22971.8	0	22.4444	2.19			0.74	1.73	15.79	21	76	10.1	306	2	2.91818
0	53	17586.1	0	24.6745											2	#DIV/0!
0	71	41584.9	0	20.4082	2.15						14	53	3.8	190	3	2.53714
0	64	41424.5	0	21.7784	2.41			1.41	2.03	15.45	25	94	7.8	395	2	4.9
0	59	21072.4	0	22.0386	2.3			1.65	2.42	10.33	15	51	5.4	198	2	0.6
0	52	22718.5	0	22.8624	2.16			1.18	2.45	8.48	18	74	4.3	431	2	4.15882
0	71	28704.6	0	26.8977	1.95			1.81	2.15	14.42	26	66	7.8	227	2	3.8
1	85	30005.2	0	20.0692	2.29						30	51	4.8	266	3	0.592949
1	77	40727.3	0	22.7732	2.43			1.45	2.25	22.17	24	60	6.5	321	3	3.1
0	73	78789.5	0	24.6347	2.4						20	57	4.46	743	3	1.29231
0	67	27897	0	21.4844	2.25			0.97	3.49	76.3	19	54	4.9	242	2	8.65
1	71	41534.8	0	25.0593	2.11	0.37	65	1.57	1.93	35.08	49	44	5.8	160	3	10.6556
0	58	60495.9	0	24.0346	2.17						14	66	6	246	2	2.94
1	69	35694.8	0	25.6055	2.1			0.68	1.52	25.81	11	63	12.8	306	2	4.875
0	55	39758.4	0	22.5827	2.2						18	70	4.2	444	1	4.08
0	56	86805.1	0	27.5482	2.3						16	56	3.9	339	2	2.59091
0	65	34083.6	0	24.7676	2.13						24	82	5.8	253	2	2.4
0	74	90533.9	0	19.8141	2.35			1.57	1.75	10.27	29	57	6.2	215	3	2.7125
0	83	25230.5	0	19.5312	2.17			1.55	2.05	26.15	18	68	8.2	309	2	0.3625
1	62	47698.5	0	25.0499	2.26			1.03	2.73	7.97	21	56	2.76	457	2	3.77143
1	79	37988.9	0	24.0346	2.16						26	95	4.5	373	3	3.4875
0	67	37204.3	0	21.7014	2.37	0.818	51	1.92	3.2	14.8	16	64	5.2	240	2	1
0	76	13019.1	0	24.8313											3	3.94562
0	75	38596.9	0	25.711	2.21	0.336	55	1.6	2.26	10.6	16	59	5.9	210	3	0.22
0	61	37509.8	0	23.4375	2.03			1.96	1.77	23.31	20	76	6.7	176	2	3.5
1	61	27259.7	0	25.2595	2.22						27	39	3.7	189	2	8.51705
0	84	30782.5	0	19.4771	2.05			0.73	0.78	19.74	28	174	15.3	494	3	13.36
0	62	78158.3	0	33.0579	2.3	0.219	40	1.45	2.96	11.27	32	46	5.5	266	2	7.8
0	91	59721.8	0	18.0802	2.28						29	48	4.1	190	3	2.58375
0	84	44444.5	0	23.9593	2.24			1.2	2.4	12.51	15	78	7.31	443	2	1.06667
1	59	31215.5	0	22.0386	2.26						15	45	6	269	2	1.275
0	55	40586.3	0	25.3902	2.34			1.54	2.9	11.25	19	62	3.1	252	2	6.74667
0	75	60473.2	0	22.0317	2.67			1.06	2.13	14.63	22	85	7.5	309	2	0.666667
0	60	21924	0	26.9531	2.22						27	75	5.2	184	2	1.61631
0	80	37884.1	0	20.8117	2.07	0.404	39	1.19	2.32	7.66	50	73	5.3	266	3	7.03636
0	55	22414	0	21.0938	1.94	0.609	73	0.9	3.04	6.76	20	51	3	294	2	0.927273
1	50	65260.6	0	21.2245	1.93			0.93	2.24	8.81	43	55	5.1	448	2	22.6819
1	75	27375.2	0	19.1327	2.17						22	75	5.5	257	2	2.82692
1	81	34055.7	0	22.784	2.27			1.44	2.07	7.59	26	83	7.59	488	3	5.13333
1	80	29829.2	0	18.6453	2.14			1.18	3.25	20.57	15	60	2.9	267	3	2.2125
1	54	91906.5	0	22.4913	1.83			0.86	0.63	22.18	136	49	3.5	220	2	4.96594
0	58	13493.6	0	23.03	2.15						23	47	8.6	206	2	0.543407
0	72	39054.8	0	22.6667	2.1						52	85	5.1	374	3	2.16364
1	66	33728.1	0	24.2215	2.11			1.76	2.7	28.21	23	62	10.3	226	2	4.19118
1	90	38313	0	21.2585	2.1						30	70	3.8	259	2	7.875
0	52	41454	0	25.6312	2.18						69	71	3.7	233	2	1.05714
0	64	36903.3	0	25.7117	2.22			0.64	2.26	8.37	11	44	3.7	194	2	1.7
1	81	31007	0	24.4898	2.08						26	40	3.2	140	2	2.91421
1	81	44570.1	0	25.2595	2.32			1.03	2.58	17.1	70	104	8.9	367	2	2.8
0	92	35142.1	0	20	2.21			1.63	0.81	12.33	24	49	7.3	404	3	16.125
0	92	48821.4	0	22.0604	2.43						28	77	4.4	387	3	1.72917
1	54	40647.1	0	20.7612	2.41			1.06	2.39	14.31	19	65	4.8	296	2	1.59
0	86	38789.8	0	15.2416	2.04			1.19	1.44	9.95	27	72	11.2	372	2	1.7
0	80	40302.2	0	23.2446	1.91			0.97	2.7	13.69	18	63	3.9	455	2	3.6936
0	55	38312.1	0	22.7732	2.23			1.74	2.29	6.95	38	75	4.9	306	2	5.02857
0	89	30006.7	0	29.9688	2.25	0.784	45	1.2	3.39	8.57	13	65	4.5	166	3	0.5
0	67	63864.5	0	28.8889	2.27						17	58	3.8	259	2	0.857143
1	67	33255.4	0	27.0416	2.18						19	50	4.1	170	2	1.45814
1	78	28080.5	0	23.4183	2.41						24	60	4.92	311	3	1.4
0	70	41157.3	0	23.3091	2.21						16	82	5.2	349	3	1.15385
1	66	43220.8	0	22.4913	2.1			0.88	1.37	18.25	20	46	3.2	324	2	1.41513
0	77	38637.9	0	28.3039	2.15						33	51	4.2	292	2	7.28
0	81	34577.5	0	18.3655	2.21						29	41	7.9	165	3	1.35429
0	63	37658.6	0	18.8189	2.21						30	55	5.5	187	1	3.35042
1	75	15732.1	0	24.2215	2.27	0.439	75	1.29	3.68	17.35	30	35	5.3	234	2	1.48125
0	83	38971.6	0	20	2.26			1.75	1.91	5.59	16	51	6.1	237	2	3.78
0	87	25894.2	0	22.8928	2.03			1.38	2.43	17.35	26	61	4.9	220	3	5.4
1	89	44129.6	0	16.3265	1.97	0.529	44	0.98	1.32	21.61	17	189	10.5	413	3	2.06667
0	70	52281.2	0	24.974	2.19	0.305	68	1.62	2.51	20.07	30	95	7.8	415	2	9.125
0	55	24087.2	0	24.0346	2.2						32	68	4.6	363	2	4.66667
1	53	36818.2	0	25.5296	2.24			1.69	2.73	8.74	24	51	5.2	227	2	2.25455
0	78	83921.5	0	20.3954	2.33			1.75	2.31	15.4	57	101	5.2	565	2	6.13333
1	61	58539.4	0	27.7551	2.17						35	89	9.4	266	2	0.987105
0	92	31383.2	0	18.5493	2.29						14	67	3.4	352	3	7.28571
0	69	59456.4	0	27.3438	2.01						36	55	7.8	350	3	5.57143
1	84	75512.9	0	21.3039	2.32			1.86	2.8	16.52	23	62	7.6	300	3	4.08889
0	76	43462.6	0	24.6548	2.26			1.14	1.61	10.51	19	74	3.7	356	3	2.12121
0	81	58372.2	0	26.6667	2.27						29	100	6.4	363	2	2.33333
0	55	26309.2	0	22.6562	2.03			1.2	4.27	6.48	23	44	6.5	143	1	0.925
0	74	42333.6	0	26.6667	2.15			1.4	2.82	12.08	21	73	8.7	307	2	3.09486
1	89	35032.1	0	29.4321	2.28	0.908	61	1.13	3.18	9.55	19	66	7.4	340	3	0
1	69	26327.2	0	23.03	2.11						28	49	5.1	368	3	14.42
0	81	48666.1	0	21.3333	2.05						21	62	8.4	186	2	3.25
0	85	34706.7	0	18.7305	2.14			1.49	2.08	16.86	22	102	6.2	209	3	3.91111
1	86	60286.5	0	20.5457	2.15						21	65	9.2	243	3	2.7
0	70	38013.4	0	26.4566	2.3			1.16	3.42	7.94	35	50	4.94	279	2	1.27477
1	72	62473	0	19.6052	2.01			1.6	1.61	10.41	18	42	6	176	3	0.533333
0	66	41833.9	0	20.502	2.33			1.17	2.84	19.18	31	69	4.06	524	3	1.92239
0	76	40795.7	0	23.4952	2.17			0.91	1.63	24.66	19	84	4.2	177	2	2.97778
0	51	41126.7	0	26.9926	2.21						48	66	6.5	153	2	6.83823
0	73	52308.2	0	19.548	2.24						34	118	7.1	593	2	10.5434
0	51	19233	0	26.0375	2.16	0.191	22	1.95	2.46	10.94	22	56	4.9	201	2	1.56667
0	96	45760.5	0	20	2.26						17	41	5	156	3	4.41818
0	50	11194.7	0	23.6328	1.92						28	63	5.8	214	2	1.97059
0	70	34747.1	0	19.9594	2			0.92	1.4	12.73	34	72	8.1	341	1	3.5
1	72	40915.6	0	24.4444	2.25						16	55	5.7	272	3	3.04545
0	82	49474.8	0	19.5312	2.12			1.29	2.71	17.34	14	56	7.1	145	2	2
0	77	45497.8	0	25.3906	2.22			1.75	3.18	16.7	22	42	4.4	258	2	1.28
1	60	38255.8	0	21.7214	2.14						48	70	11.4	373	2	3.40337
1	58	26672.7	0	22.4996	2.3						21	52	4.6	321	2	2.75789
0	68	25748.1	0	20.5457	2.2			1.16	2.54	46.41	25	105	5.6	466	2	1.35789
0	92	33536.8	0	21.6413	2.19			1.25	3.62	13.27	24	72	5.3	298	2	5.23529
1	68	83537.5	0	26.5731	2.21			1.29	2.86	9.59	15	61	3.4	219	2	1.64706
0	54	41784.7	0	29.7442	2.19			1.31	2.37	14.97	14	41	4.1	175	2	3.68
0	62	13634.3	0	17.0245	2.18			1.12	1.35	9.24	17	90	7.9	223	3	0.516667
1	73	39361.1	0	25.9516	2.21						27	64	8.8	297	2	4.45455
0	79	43047.1	0	24.974	2.09			1.5	2.11	17.18	18	75	3.9	314	2	3.4875
1	88	30644.6	0	16.6217	2.15			1.22	3.38	4.88	17	70	6.14	206	3	1.425
0	61	40901	0	22.1003	2.1						16	69	9.7	230	2	2.33333
0	80	41236.2	0	22.2222	2.28			1.61	2.37	20.25	19	133	8.2	388	3	4.5
1	72	34681.2	0	21.2585	2.08	0.312	29	1.23	2.71	17.97	21	81	6	310	2	2.1
0	72	42161.8	0	27.3438	2.08	0.274	44	1.07	3.16	8.22	23	53	6.8	279	3	1.46154
1	53	66815.1	0	22.6474	2.48			1.58	3.09	12.96	35	43	4.3	232	2	2.83333
1	83	42743.7	0	19.0593	2.19						30	69	6	259	2	1.78905
1	73	40169.8	0	27.6817	1.96			1.46	2.12	10.59	16	49	4.3	220	2	1.21429
0	66	41418.7	0	25.0995	2.17			1.28	2.55	38.3	33	82	7.5	315	1	4.86667
0	74	32905.8	0	24.3418	2.19			1.21	3.75	12.26	97	35	6	223	2	8.408
0	57	40653.1	0	22.3133	2.18						14	59	3	232	1	0
1	77	41041.6	0	13.5208	2.19	0.294	44	1.74	3.02	9.09	24	50	4.7	287	3	3.04167
0	68	32990.2	0	19.5312	1.91			1.57	2.98	9.81	22	47	3.5	272	1	2.84
0	72	40677.3	0	21.2191	2.1			1.3	2.87	10.89	22	75	7.1	391	3	3.05
0	78	60253.7	0	29.1363	1.97			1.62	2.05	16.78	48	66	5.7	205	2	0.4
0	77	41720.8	0	18.9736	2.08	0.177	20	1.32	2.33	10.68	28	80	8.1	260	2	2.35714
0	80	54007.3	0	20.5457	2.23			0.73	1.54	8.85	19	53	4.2	273	3	2.66667
0	57	39005.3	0	17.5781	2.18						18	60	4.5	221	2	0.507692
0	55	20490.2	0	21.7555	2.25			1.28	3.86	13.62	24	61	6.2	276	1	0.7
0	85	30840.7	0	20.83	2.48			1.25	3.85	15.24	17	80	4	276	3	2.63747
1	51	61370.9	0	22.5981	2.2	0.29	66	1.29	3.51	9.23	19	49	5.49	288	1	0.60993
0	66	38103	0	20.5442	2.22			1.5	2.65	5.97	12	55	4	198	2	0.581818
0	76	41763.6	0	28.8889	2.19			1.67	2.2	11.51	22	66	7.1	243	2	1.16667
0	72	63155.2	0	23.5671	2.24						20	66	5.42	367	2	0.785714
1	71	57656.7	0	21.5247	2.3						12	75	4.09	317	2	0.724
1	53	114457	0	21.7993	2.27			1.27	2.83	14.64	41	40	4.8	183	2	1.525
0	63	40664.4	0	21.6041	2.11						23	37	4.3	161	3	9.25031
0	59	34207.6	0	21.0938	2.05			1.65	2.51	17.51	53	62	4.4	288	2	2.54286
0	62	34607	0	24.0346	2.33			1.21	3.26	25.44	19	116	7.3	283	2	2.55
0	78	41430.3	0	30.1103	2.04			1.42	1.41	12.26	28	44	3.9	220	2	2.09091
0	64	10179.5	0	23.8054	2.04	0.392	59	0.95	2.9	15.33	20	89	8.2	224	2	3.5
0	67	52055.8	0	29.7778	2.19			1.6	2.78	14.28	24	80	6.6	430	2	2.38462
1	66	29197.6	0	23.433	2.07						49	68	7.4	379	2	12.1345
0	84	48656.6	0	14.9552	2.12	0.441	37				21	58	6.2	490	2	1.81085
1	50	44053.9	0	20.2848	2.16			1.24	2.46	8.27	33	62	5.8	187	1	0.516667
0	84	46343.2	0	15.6206	2.37						24	82	6.6	415	2	3.1387
0	66	14666.8	0	22.0317	2.24			1.15	2.3	16.1	25	73	6.8	242	2	1.79375
1	64	56884	0	28.5156	1.98						17	78	5.5	299	3	3.36
0	79	70186.4	0	20.3615	2.23						43	64	5.8	413	2	0.653926
0	58	40195.4	0	22.0386	2.14			1.41	1.98	13.67	22	49	5.6	131	2	10.3833
0	81	34433.7	0	22.5069	2.13			1.23	3.35	14.48	20	81	4.7	185	3	2.09091
1	56	35152.3	0	24.2215	2.14	0.303	30	1.35	1.84	23.7	19	72	7.1	237	2	2.75
1	87	38802	0	22.4913	2.51			1.07	2.69	14.93	21	50	5.4	259	3	1.30909
0	73	23936.4	0	22.0317	2.19			0.71	2.71	17.64	15	106	4.8	362	2	2.464
0	83	60488.4	0	22.8928	2.19						28	93	8.6	282	3	2.9
0	67	44653	0	19.5312	2.2	0.785	45	0.97	4.54	11.11	32	53	3.8	262	2	0.652941
0	66	35454.4	0	22.2222	2.23			1.21	1.56	34.5	33	119	9	504	1	4.7
1	53	14453.7	0	23.1834	2.13						43	58	7.1	280	1	8.68397
0	80	38187.3	0	22.2222	2.15			1.32	2.01	25.35	17	184	14.3	423	2	6.05714
1	53	87781	0	26.8923	2.1			0.86	1.63	15.69	22	69	4.3	274	2	3.462
0	62	38576.6	0	20.8117	2.32			2.03	3.66	18.28	22	138	10	283	2	2.45833
0	82	23021.7	0	24.4444	2.12						19	77	4.6	298	2	1.8
0	66	39112.8	0	25.2994	2.09			0.97	2.48	17.3	17	85	3.8	308	2	4.32353
0	71	36754.1	0	24.2215											2	#DIV/0!
0	87	11668.3	0	21.4031	2.32						50	81	4.9	252	2	2.96154
0	55	24684	0	21.7732	2.29	0.37	42	0.98	2.59	8.04	46	44	3.67	264	2	4.76685
0	66	23663.8	0	23.4375	2						23	93	5.5	335	2	4.11111
1	75	61474.7	0	21.3052	2.16						31	69	5.4	331	3	14.566
0	73	75034	0	20.7113	2.52	0.799	60	0.95	2.76	10.58	18	200	8.3	422	2	1.72941
0	66	39333.1	0	27.5312	2.11	0.563	37	1.51	2.73	9.68	20	54	4.8	134	2	0.835667
0	71	60259.4	0	24.6548											2	#DIV/0!
0	54	57399.2	0	19.2277	2.22			0.89	2.33	14.32	20	65	4.5	308	1	2.15
0	86	39153.4	0	21.2298	2.16						28	57	6.2	338	3	12.0105
1	68	71887.6	0	25.9516	2.02			1.47	1.98	13.66	28	61	8.9	403	3	2.54545
0	84	56382.3	0	20.9572	2.17	0.189	51	1.41	1.44	16.46	43	69	6.7	247	2	2.75
0	73	40391.9	0	22.1151	2.12			1.12	2.81	18.56	29	73	6.44	390	2	5.46667
0	67	31439.1	0	22.0317	2.19			0.92	2.71	19.93	20	87	6.8	402	2	1.0125
0	80	31352.1	0	31.5018	2.32			1.42	4.09	10.96	22	47	5.3	478	2	3.4
0	64	43113.7	0	24.5578	2.29			0.62	2.09	22.37	28	116	11.1	345	2	3.86364
1	62	18299.9	0	20.1444	2.18	0.252	32	1.27	1.79	7.16	12	50	8.13	206	2	0.64
1	74	33021.4	0	20.9572	2.1			1.07	2.3	19.84	17	43	2.9	164	3	2.35714
0	70	34152.6	0	20.3954	2.27			0.86	2.74	5.78	22	50	4.9	210	2	1.44
0	85	34575.9	0	15.0137	2.39						32	65	11	295	3	2.76618
0	73	32069.8	0	24.1415	2.17						16	108	8.5	482	2	6.34286
1	53	98519.1	0	22.0386	2.23			1.62	3	12.31	17	53	4.6	256	3	1.55
0	69	22919.9	0	23.3091	2.28						17	71	5.4	213	2	1.72
0	56	42425.7	0	22.0386	2.26			1.16	2.27	9.23	20	54	6	337	2	3.94286
0	69	23175.9	0	23.0518	2.36			1.65	1.86	13.72	20	64	5.5	326	2	3.875
0	61	56329.3	0	23.4375	2.32						141	37	5.5	291	2	3.02792
0	82	42954.2	0	21.3333	2.13						24	65	5.2	330	3	8.46812
0	90	37759.4	0	20.0006	2.31	1.44	89	1.1	2.11	8.21	20	100	3.48	190	3	0.555
0	80	57155.8	0	21.7369	2.3			1.56	3.06	8.57	16	62	5.39	240	3	2.54556
0	71	36055.3	0	18.3655	2.29			1.05	1.84	4.43	20	56	6.5	430	2	2.32105
1	64	37162.3	0	25.3515	2.02			1.52	3.11	31.42	19	95	8	321	2	2.85
1	74	79829.4	0	21.2585	2.22			1.28	2.92	6.9	12	34	4.3	187	2	4.3125
0	82	38989.4	0	25.9695	2.22						19	59	2.5	311	3	1.51429
0	55	62003.3	0	20.3125	2.19			1.38	2.46	12.02	31	70	6.6	318	2	1.53846
0	75	24139.6	0	22.2222											2	#DIV/0!
1	56	51170.4	0	24.7409	2.25			1.91	2.27	11	18	65	5	296	2	1.03636
0	78	42419.9	0	20	2.32						34	55	5.3	299	3	16.0071
0	68	12128.4	0	29.1363	2.13						19	63	7.6	247	2	2.51408
1	73	43235.6	0	19.4674	2.21			1.31	2.07	15.62	22	52	7.1	186	3	4.13333
0	72	38409.7	0	23.4375	2.13			1.54	3.7	11.83	12	67	9.9	180	2	0.98
0	55	30068.7	0	22.6562	2.08			1.26	3	7.35	21	61	4.9	210	1	4.52
0	67	56562.6	0	23.1327	2.33	0.58	57	0.99	2.74	9.52	22	79	5.4	399	2	4.8
0	72	39237.8	0	27.0552	2.25			0.82	2.18	15.73	26	108	12.5	407	2	5.09891
0	68	38329.2	0	27.5556	2.16			1.36	1.89	11.09	14	63	5.2	287	2	0.5875
0	62	32323.3	0	23.4375	2.06			2.39	2.68	11.17	46	53	6	182	2	0.714286
1	50	70521.9	0	19.4674	2.25						66	52	5.5	351	2	3.8339
0	72	28777.5	0	22.6698	2.17	0.208	26	1.25	2.17	5.51	18	43	5.39	177	3	2.53945
0	74	34845.1	0	24.974	2.19			1	3.38	16.48	22	74	5.5	297	2	3.42
1	82	54875.1	0	20.7814	2.3			1.1	3.81	6.95	11	63	5.94	299	3	3.73333
1	86	41790.9	0	23.7374	2.19						12	42	4.87	200	3	1.02332
1	53	13324.4	0	22.0641	2.23	0.177	20				48	84	7.1	559	2	5.78183
0	67	41228.6	0	27.9475	2.37	0.606	71	1.39	1.99	12.51	14	55	5.99	349	2	0.157143
0	66	36792.3	0	29.2421	2.28						19	77	6	342	3	3.1
0	71	38579.2	0	24.4444	2.36	0.294	45	1.7	3.74	10.79	22	63	3.2	148	2	1.2
0	72	39764.5	0	24.1217	2.18						26	83	6	455	2	1.98462
0	56	19309.1	0	24.9518	2.25			1.33	3.45	14.62	18	200	4.31	210	2	1.16667
1	73	39186.7	0	24.5675	2.29			1.58	2.56	13.91	20	47	5.8	267	2	5.6
0	80	49866.9	0	19.5312	2.09			0.86	2.56	19.78	30	232	7.2	438	3	2.98667
0	80	33857.6	0	20.0288	2.14						18	93	6.6	172	3	2.325
1	62	43827.3	0	24.2215	2.36			1.41	2.05	26.19	25	57	8.5	342	1	3.25714
0	69	40570.2	0	21.6441	2.26			1.34	2.24	16.05	22	86	4.4	286	3	3.13846
0	62	38716.9	0	24.1672	2.22						60	50	4.1	265	2	2.89209
1	67	76548	0	25.7117	2.19						24	81	7.4	282	2	0.627273
0	75	23076.9	0	25.6312	2.06			1.64	1.72	18.77	15	85	4.8	292	3	4.18448
0	76	62598.8	0	18.7328	2.12			1.79	3.08	17.85	11	64	6.4	141	3	0.833333
1	60	41817.6	0	25.3444	2.2			1.2	2.42	14.64	20	71	6.4	212	2	1.04615
0	56	41537.1	0	26.7094	2.21						21	51	6.1	126	2	0.490909
0	79	55275.2	0	29.3137	2.24			1.34	1.84	15.58	16	64	7.1	318	2	2.53846
1	65	68294.7	0	28.6851	2.22			1.89	2.94	8.53	23	48	4.9	276	2	1.32
0	72	30999.7	0	23.0448	1.45						26	41	5.2	240	2	2.4991
0	62	38395.4	0	24.974	2.15	0.46	71	1.76	3.4	7.62	23	55	4	214	2	2.08
0	56	39939	0	23.4375	2.1			1.31	3.07	14.9	18	66	5.2	361	2	4.46667
1	61	64141.8	0	21.6263	2.16						20	52	7	302	2	1.34072
0	50	40395.3	0	22.5827	2.22						22	65	5	329	2	0.944487
0	62	66380.2	0	24.093	2.13			0.77	1.55	13.91	40	53	3.7	303	2	1.11083
0	68	42924.3	0	19.2277	2.26			1	2.7	72.34	28	79	8.4	236	2	0.7
0	67	55219.2	0	21.9838	2.23	0.963	44				21	69	5.14	259	2	6.04286
0	79	45399	0	19.5312	2.09			1.58	3.72	14.28	16	55	6	184	3	10.9
0	61	40290.4	0	24.974	2.11						35	47	3.5	166	2	1.95
0	54	37538.8	0	29.1363	2.2			1.19	1.96	11.31	21	42	6.4	226	2	4
0	66	38167.4	0	24.974	2.25			0.89	2.7	33.67	18	79	5.3	356	2	3.74737
0	86	58753.4	0	27.4495	2.2			1.26	3.81	9.94	21	54	6.02	294	2	2.03141
0	52	44809.4	0	25.3114	2.24	0.68	86	1.13	2.7	4.91	22	58	5.15	254	1	1.74545
1	67	44358.7	0	27.3438	2.15			1.29	2.41	11.21	14	48	8.4	260	3	1.8125
0	87	42583.7	0	17.7778	2.31						12	53	5.2	154	2	3.15
0	67	50873.3	0	18.9745	2.27	0.289	59	1.62	2.49	10.49	38	43	5	267	3	2.46667
0	88	37803.4	0	21.5299	2.3						30	63	4.8	305	3	4.26483
0	69	44104.7	0	27.3438	2.15			1.42	3.28	6.77	22	51	3.9	272	2	1.85
1	54	58476.8	0	28.4082	2.25			1.11	2.11	10.5	29	48	6.14	235	3	7.95128
0	84	60646.3	0	15.3368	2.22	0.383	45	1.32	2.07	7.65	23	62	4.51	225	3	4.03887
0	82	45548.2	0	21.926	2.13	0.537	53	1.44	2.96	12.86	22	79	5.55	325	2	1.38016
0	51	35511.3	0	33.0579	2.25						22	76	7	390	2	1.37083
0	64	43481.9	0	22.4766	2.23			1.48	2.11	16.96	12	75	3.7	418	2	1.89286
1	91	50576.1	0	18.4471	2.13	0.369	58	1.56	2.8	9.34	23	73	9.6	329	3	5.48625
0	68	41916.1	0	23.3726	2.17						16	88	3.8	331	2	2.49231
1	55	43308.8	0	19.6123	2.44	0.794	70	1.77	2.76	13.02	26	73	10.5	517	2	5.88571
0	78	41627.6	0	28.764	2.11			1.45	1.54	21.26	171	97	9.3	493	3	6.96583
0	69	38908.1	0	25.3906	2.11			1.09	2.34	8.28	23	50	3.2	198	3	7.61538
0	85	56542.7	0	25.3906	2.14			1.07	1.83	12.38	16	67	9.3	307	2	9
0	71	64805.9	0	19.8791	2.12			0.88	1.74	10.63	18	82	2.7	370	2	2.94
0	80	41749.3	0	18.4911	2.11			1.21	1.64	15.5	34	73	10.7	302	2	11.1273
0	61	50565.2	0	24.974	2.24						21	71	5.3	275	2	1.35
0	69	39771.9	0	18.4911	2.13			0.86	2.19	11.48	18	76	4.7	365	3	1.6
0	77	27883.8	0	22.6701	2.37						27	71	5.37	411	2	8.2
0	80	36808.3	0	22.0386	2			1.26	2.59	14.48	13	51	5.2	281	3	3.53333
0	75	41630.1	0	22.2222	2.35			1.51	2.67	9.28	48	74	6.3	210	2	1.52727
1	53	17363.4	0	26.7603	2.13	0.418	55				17	40	7.75	274	1	1.05
0	54	42734.6	0	20.8117	2.15						24	80	7.1	446	1	4.56923
1	68	52368.1	0	27.1404	2.24	0.406	48				18	56	7.3	208	2	1.12125
0	86	58548.9	0	22.3863	2.29						19	45	6.26	391	2	0.628571
0	66	38872.2	0	27.0552	2.18			0.99	2.58	10.13	14	69	3	249	2	1.33846
1	53	35971.6	0	22.4859	2.08						25	55	4.91	293	2	1.29
1	51	60587.1	0	24.899	2.39						40	43	5.17	256	1	6.50585
0	74	40325.8	0	30.4076	2.13			1	2.16	12.06	59	75	5	338	3	2.12
0	80	64202.5	0	17.9565	2.24			1.19	1.74	7.23	27	60	5.16	312	3	2.22511
1	53	34431.4	0	27.7778	1.99	0.144	36				28	71	9.8	288	2	4.00604
0	75	68139.4	0	22.1611	2.27						15	60	3.22	230	3	6.8
1	52	34183.7	0	27.6662	2.4						21	74	8.04	326	2	0.414286
0	83	36809.9	0	16.6493	2.16			1.27	2.24	13.17	18	99	6.7	278	3	2.02526
0	65	36933	0	22.8624	2.13						29	56	4.3	187	2	1.71
0	66	36729.2	0	21.2585	2.27						38	67	5.2	252	2	2.28022
0	75	39210	0	22.8624	2.31			1.36	2.86	11.39	35	74	4.2	245	3	1.48235
1	65	61221.1	0	21.1144	2.18						18	41	7.1	163	2	2.90329
0	65	64439.9	0	20.202	2.37			1.39	3.55	9.4	13	50	6.3	433	2	0.589286
0	66	41197.8	0	29.8997	2.15			1.51	1.7	10.72	34	63	10.2	260	2	5.325
0	61	84948.8	0	29.1363	2.17						30	95	4.9	212	2	4.85455
0	65	30155.3	0	24.4352	2.27						14	93	3.8	257	2	1.86667
0	57	58243.7	0	38.4615											2	#DIV/0!
1	80	37417.2	0	18.5185	2.24			1.63	3.02	6.86	17	46	5	173	3	1.46759
0	78	55097.4	0	26.6173											2	#DIV/0!
0	64	76670.2	0	25.1075	2.27	0.268	45	1.5	1.81	7.33	17	39	5.52	255	2	1.00835
1	75	50004.9	0	24.3893	2.2						28	41	4.6	215	3	2.63118
0	57	40218.6	0	25.3906	2.15			1.07	1.98	6.97	25	57	3.8	288	2	4.28571
0	67	26092.4	0	25.3906	2.08	0.284	23	1.68	2	7.8	94	43	4.2	264	2	4.69091
0	68	35697.6	0	21.0228	2.27						33	48	4.8	323	2	2.99444
1	90	38691.4	0	17.5781	2.04						16	61	3.3	191	2	2.04
0	68	67998.3	0	21.4844	2.17			1.59	2.08	10.08	23	59	8.1	248	2	3
0	67	32627.6	0	22.2222											2	#DIV/0!
0	63	35290.3	0	22.2222	2.17	0.497	29	1.15	2.51	10.29	25	81	5.6	254	2	3.13333
0	67	66576.1	0	24.1401	1.99			0.97	2.09	10.56	31	52	4.83	216	3	1.77146
0	73	42058.4	0	20.9572	2.2			1.34	1.01	13.29	26	60	4.1	254	2	3.94286
0	84	67610.3	0	22.9866	2.29						37	75	7.8	470	3	14.6941
0	70	43021	0	28.764	2.17			1.01	1.38	10.48	25	65	4.6	253	2	2.79167
0	63	41575.9	0	27.196	2.06	0.663	42	1.09	2.44	7.17	25	37	2.78	229	2	0.95
0	62	31444.3	0	26.5625	2.05			1.05	1.08	14.14	13	55	2.8	229	2	2.58
0	65	65028.4	0	24.4455	2.13			1.13	1.73	12.34	32	66	5.33	304	3	3.35
0	80	32646.7	0	23.4375	2.23						17	44	6.2	275	3	2.4
0	75	42438.6	0	18.0737	2.07						42	75	6.4	202	2	5.16154
0	55	46917.7	0	22.4059	2.22	0.189	27				26	85	5.7	359	2	1.41176
0	67	38230	0	22.0317	2.47						17	73	5	356	2	0.451613
0	77	41833.3	0	24.4437	2.18						37	44	5.2	245	3	4.51432
0	57	23221.2	0	29.1363	2.05						16	52	5	188	1	1.92
1	59	16224.7	0	26.1224	2.22	0.693	49	1.62	2.14	14.64	17	75	5.67	248	2	1.96667
0	68	38590.1	0	22.2222	2.26			1.65	1.08	5.93	11	52	5.3	137	2	1.6
0	83	87022	0	22.6614	2.05						41	83	7.3	283	3	1.65
1	61	31172.3	0	24.2215	1.95			1.35	1.39	22.47	23	84	4.8	267	2	4.05625
1	56	90679.3	0	23.6614	2.08						22	56	5.3	292	3	2.33785
1	68	55112.6	0	14.9428	2.25						57	45	3.9	324	2	1.60105
0	63	36027.8	0	21.4844	2.26			1.3	3.78	12.43	23	67	5.3	281	2	0.866667
0	76	47670.7	0	24.0346	2.36			1.33	2.3	13.53	12	58	3.8	179	2	3.17857
0	70	36234.7	0	25.3906	2.13	0.248	34	2.2	3.44	7.14	42	54	5.7	142	2	2.63636
0	53	34429.2	0	24.7409	2.06	0.323	28	1.59	1.53	11.98	20	75	6.4	181	2	4.05
0	55	476.86	0	23.4375	2.11						19	68	6.1	165	1	0.688889
0	66	59854.2	0	23.634	2.17			1.07	1.99	8.21	32	58	6.5	244	2	4.04444
0	86	65156.5	0	26.8562	1.76			0.89	1.19	21.75	21	51	4.39	105	3	3.1875
0	78	68646.1	0	16.824	2.2	0.402	89				22	56	9.5	252	3	1.06149
0	81	41178.2	0	26.8323	2.19	0.35	32				36	85	5.36	399	2	2.6875
0	53	185445	0	30.0433	2.27			1.18	2.12	11.08	19	61	6	175	2	3.075
0	76	62817.2	0	24.8154	2.09	0.122	54				32	66	5.5	234	2	0.88381
0	63	45765	0	22.0386	2.14						73	196	27.2	330	2	9.52138
1	84	54660.5	0	17.0993	2.2			1.14	2.98	8.28	23	55	5.94	341	3	2.04
1	51	78901.1	0	25.3934	2.24			1.2	2.28	13.59	17	55	5.8	366	2	2.87143
0	69	61348.3	0	18.3594	2.13			1.69	1.76	16.11	35	54	10.1	234	2	36.7677
0	67	40524.7	0	18.424	2.01						16	48	5.4	293	2	4.77581
0	74	34241.7	0	23.3726	2.16						14	122	8.3	349	2	5.26667
0	68	43147.1	0	26.0375	2.06	0.196	38	1.14	2.12	9.18	18	52	3.1	242	1	2.59091
1	51	28125.6	0	25.2493	2.22			1.35	2.66	12.77	28	49	5.03	416	2	2.76923
1	64	74066.2	0	22.2805	2.31	0.312	30				33	71	7.54	360	3	1.33333
0	72	35027.4	0	25.3906	2.35						28	52	5.7	237	2	0.25
1	52	56740.2	0	20.984	2.14						28	47	4.9	186	1	3.67
1	53	32228	0	26.7299	2.18	0.894	35				9	72	9.9	192	2	4.16
1	58	99045.4	0	29.1204	2.27	0.499	53				79	57	5.1	376	2	2.85
0	66	42618.4	0	23.4375	2.27						26	63	8.1	255	2	1.7
1	54	61498.5	0	23.03	2.14	0.605	37	1.44	2.6	12.28	17	45	5.6	254	2	2.68571
1	85	37215.2	0	20.202	2.09						22	63	9.2	326	2	10.5
0	70	44519	0	27.6888	2.12	0.543	64	1.41	2.54	9.35	21	66	5	251	2	0.75
0	53	25623.9	0	24.5595	2.11	0.447	43	1.04	1.79	13.35	19	53	5.26	266	2	1.85322
1	65	35188.4	0	29.0318	2.16	0.638	56	1.51	2.01	6.12	22	47	4.4	89	2	1.5
0	52	22389.2	0	21.7193	2.37						31	62	6.8	316	1	11
1	79	82053.2	0	23.4375	2.24						18	46	6.2	280	2	0.581818
0	83	64624.1	0	23.7751	2.35			1.66	3.07	11.05	116	76	8.2	334	2	1.03548
0	80	39654.5	0	25	2.3	0.65	52	1.91	2.37	8.93	21	48	5.5	134	2	2.76923
0	65	39094.8	0	21.2306	2.1		565				45	78	6.9	270	2	1.50136
1	51	161773	0	21.2245	2.23						35	74	6.4	268	2	10.122
0	79	42057.4	0	23.6244	2.15			1.04	1.92	11.25	28	60	8.8	335	2	18.755
0	56	45113.4	0	22.4813	2.23						23	72	5.1	560	2	3.92727
1	53	43975.7	0	27.6817	2.17			1.32	1.66	30.7	74	57	6.2	199	1	9.238
1	69	42493.8	0	25.2595	2.07			1.05	1.67	16.35	14	63	7.7	187	2	1.66667
0	51	45998.1	0	23.4375	2.02			1.46	2.23	21.62	19	60	5	124	1	3.42222
0	80	64793.7	0	17.7778	2.26						18	44	3.6	168	3	1.12727
0	75	40340.9	0	26.6567	2.48	0.206	24	1.25	2.28	10.28	20	58	7.67	434	3	2.93667
0	81	34220.1	0	21.3675	2.3						19	90	5.3	292	3	1.67273
0	76	71474.3	0	18.0181	2.37			1.98	1.61	16.56	23	84	12.85	407	2	3.66
0	57	39098.3	0	25	2						24	40	3	102	2	6.48416
0	75	33747.6	0	23.8751	2.21						364	64	6.8	406	3	6.77848
0	53	39910.9	0	22.8928	2.28						17	57	4	289	2	1.05882
0	68	95621.1	0	22.0386	2.24			0.92	2.64	19.82	9	58	6.4	293	2	0.666667
1	82	50941.8	0	21.9943	2.31	0.571	54	1.3	1.61	7.3	14	53	4.43	274	3	0.313333
0	56	45905.4	0	23.8751	2.2			1.24	2.27	11.59	17	45	6.9	225	2	13.9
0	86	36535.5	0	19.0371	2.14	0.627	72				36	91	6	256	2	13.2309
0	67	42123.2	0	22.6562	2.13						17	62	3.7	181	2	1.86
0	77	47259	0	25.3906	2.13			1.23	1.8	16.59	54	77	8.6	255	2	4.67692
0	86	66440.1	0	19.052	2.03	0.342	26	1.13	2.13	19.52	11	42	6	209	3	7
1	63	49778.7	0	22.3081	2.14			1.56	2.11	12.49	27	41	6.9	215	2	5.6
0	91	67898.4	0	20	2.27						47	57	4.9	291	3	4
1	68	33642.7	0	24.4898	2.24						45	155	7	435	2	9.52
1	61	40311.9	0	21.2585	2.42			1.58	2.67	21.14	21	76	12.6	336	1	6.05556
0	63	40326	0	25.7117	2.11			0.55	3.54	11.19	51	62	4.4	257	2	2.56667
1	72	45057.9	0	22.0386	2.04						33	64	5.5	177	3	9.22133
0	53	34506.8	0	29.865	2.06						13	64	2.6	217	2	5.38182
1	50	40422.5	0	25.6089	2.12			1.68	1.86	25.29	53	63	6.3	300	1	3.92727
0	81	27840.9	0	23.1473											2	#DIV/0!
0	87	31410.7	0	19.24	2.28						24	54	7.6	326	2	5.13458
1	71	40895.2	0	26.449	2.05						26	63	6.6	241	2	3.50595
1	68	32707.5	0	31.9001	2.21			1.13	2.95	10.2	19	59	6	173	3	2.4
0	73	41705.6	0	22.0317	1.99			1.26	0.96	10.24	23	78	8.6	245	2	4.125
1	62	36530.6	0	24.0569	2.24	0.209	36	1.41	2.1	46.21	21	98	6.7	362	2	8.5
1	62	26457.1	0	20.202	2.11			1.13	3.18	16.74	48	58	5.3	532	2	5.23636
0	71	69473.1	0	18.8924	2.26						47	67	6.1	453	2	1.24
0	85	51781.7	0	25.3906	2.08			1.43	3.51	18.34	27	134	12.5	330	3	9.625
0	61	39886.6	0	27.0552	2.08			1.09	1.77	17.69	25	75	5.6	230	2	1.8
0	62	38485.9	0	25.8028	2.17			1.42	2.84	12.29	18	50	2.98	168	2	2.2
0	69	20639.5	0	30.7279	2.23			1.13	3.4	14.5	23	64	11.35	311	3	2.4
0	62	73584.1	0	15.2361											2	#DIV/0!
0	74	40400.7	0	23.2335	2.13						36	93	5.6	419	2	6.86667
0	67	46959.8	0	23.4375	2.07						31	52	6.8	265	2	18.9309
0	82	25087.4	0	24.9307	2.28	0.236	98	1.06	3.57	11.07	17	51	4.27	249	3	0.702745
0	80	73142.2	0	24.6094	2.03			1.34	2.45	13.16	17	48	5.9	194	3	3
1	65	25175.6	0	23.1632	2.37			1.38	2.51	9.58	15	72	5.75	411	2	1.71429
0	77	35668.8	0	24	2.28			1.3	2.53	10.2	19	59	5.8	197	2	2.92
0	73	63134.7	0	29.1363	2.21						29	77	4	322	3	2.69375
0	66	40097.1	0	25.4375	2.23						16	59	10.2	261	1	18.0125
0	55	23337	0	20.9572	2.14			1.58	2.32	12.94	15	61	6.3	341	1	3.36
1	76	63677.9	0	19.1553	2.21			1.3	3.22	16.95	26	69	6.49	325	3	1.26667
0	55	41656.3	0	22.8928	2.15	0.245	34	1.69	2.25	7.39	19	55	5.4	183	2	1.38
0	61	53790.8	0	22.8928	2.2			1.15	0.89	26.95	19	189	11.4	402	2	6.5
0	66	48259.8	0	22.8329	1.99						24	72	4.9	233	3	18.2455
0	66	71314.2	0	22.6562	2.24						34	68	6.6	309	3	7.45477
0	65	34299.2	0	24.0346	2.13			1.55	2.54	9.62	17	68	3.6	140	2	1.01538
0	82	69506.1	0	20.9644	2.25			1.45	3.23	9.26	18	65	5.8	168	3	1.15
1	86	62695.5	0	24.2215	2.3			1.32	2.69	17	16	34	5.4	198	3	0.685714
0	75	49934.5	0	14.5682	2.22						21	58	4.1	255	2	2.1508
0	70	29963.5	0	23.4375	2.29						40	74	8.5	258	2	3.68821
0	64	41815.1	0	25.6312	2.18						25	63	2.8	298	3	4.73846
0	77	40644.4	0	20	2.27						47	57	4.9	291	3	4
0	55	23813.6	0	17.5781	2.15			1.32	2.84	15.94	20	78	4	246	2	2.36
0	71	36108.6	0	21.6441	2.28			1.75	2.52	10.93	16	67	4.1	118	2	5.38889
0	67	89194.3	0	20.2868	2.23			1.27	3.95	16.38	43	53	10.3	314	3	1.37358
1	70	127308	0	22.9568	2.36	0.599	71	1.33	3.15	13.22	29	53	4.2	286	3	3.6
1	68	52880.5	0	22.0386	2.32			1.81	2.87	20.81	25	76	9.4	499	3	4.3125
0	73	70876.7	0	17.5467	2.3			1.52	3.54	9.7	14	53	7.62	190	2	5.025
1	52	40884	0	21.3669	2.24						22	56	5.4	271	3	3.31368
1	69	26791.8	0	21.2245	1.99						24	58	4.2	395	3	3.97222
1	82	53947.3	0	16.327	2.4	0.725	36				32	65	6.48	340	3	6.5
0	77	45830.7	0	20	2.19						18	82	6.7	245	3	2.64706
0	83	33043.7	0	19.025	2.4			1.59	2.8	9.84	29	56	7.8	189	3	1.08571
0	92	49882.5	0	20	2.04			1.48	2.47	8.09	103	67	3.2	288	3	32.2826
0	73	43294.2	0	21.4844	2.21						22	51	4.6	224	2	1.97571
0	74	43548.7	0	21.4031	2.14			1.56	1.84	5.6	23	45	2.5	128	2	2.57778
0	81	43503.6	0	17.5781	2.15	0.926	68	1.05	2.55	10.19	16	73	7.8	228	2	1.12727
0	90	42469.8	0	19.5004	2.26						25	77	10.06	254	3	5.29242
1	73	81569.8	0	24.6171	2.54	0.666	89				23	42	3.79	234	2	0.613366
0	77	51489.4	0	19.6311	2.43						21	114	8.1	446	2	6.7
0	94	77417.6	0	20.448	2.23						34	56	2.8	439	3	2.06471
0	54	44177.5	0	22.83	2.33			1.33	4.04	12.21	15	77	6.5	314	2	1.45
0	67	44688.4	0	23.4375	2.13						33	78	8.4	318	2	0.696957
0	59	26788.7	0	22.2647	2.35			1.16	2.28	10.95	18	200	4.69	232	2	1.30888
0	69	41108.5	0	20.8117	2.17			1.51	2.18	11.79	29	78	5.8	198	2	2.32105
0	71	44001.9	0	20.8117											2	#DIV/0!
1	72	38875.3	0	20.2812	2.14			1.75	2.29	14.14	25	69	6.7	198	3	2.8125
1	64	31030.4	0	22.1865	2.17						31	61	7.8	274	2	2.28194
0	50	35351.7	0	24.8016	2.03	0.267	30	1.21	2	14.44	12	72	6.7	387	1	1.81818
0	71	38832.9	0	18.3655	2.39			1.29	3.44	6.62	25	38	4.8	271	2	2.66667
0	75	43725.6	0	24.0346	2.16						39	91	6.8	445	2	3.04545
0	62	46586	0	22.8928	2.09			1.44	1.07	102.19	16	103	9.2	426	2	3.3
0	65	42663.9	0	23.6619	2.45						15	62	5.62	379	2	1.58333
0	87	35803.9	0	19.5109	2.23			1.17	2.74	20.22	18	50	4.03	331	3	3.50903
1	54	46407.6	0	23.8751	2.23			0.67	1.64	21.75	29	126	10.2	442	2	5.65714
1	66	43443.9	0	19.3772	2.43						22	53	5.8	363	2	3.3375
1	85	60234.6	0	17.8389	2.31						40	76	6.75	487	3	0.9875
1	83	68341	0	22.0386	2.22			1.64	2.05	13.15	24	56	6.4	175	2	2.25
0	84	63854.8	0	24.4444	2.37	0.438	36	1.43	4.29	14.62	21	67	4.3	317	2	1.34737
1	65	22404.4	0	17.2584	2.18			1.63	3.39	8.5	20	57	3.8	254	2	2.36923
0	68	39002.2	0	20	2.36						27	60	4.9	258	3	2.42941
1	92	42289.1	0	16.9178	2.27	0.686	62				30	63	6.1	379	3	1.43704
1	78	45154.5	0	17.5781	2.08	0.467	33	1.14	2.83	8.22	19	56	3.2	213	3	2.5125
0	69	47327.4	0	18.1787	2.14			0.85	2.07	12.26	22	63	5.7	307	2	4.13233
0	89	41952.8	0	22.9592											3	#DIV/0!
0	65	45815.8	0	24.6094	2.12			1.17	2.04	12.67	19	66	7.7	385	1	3.78
1	87	60443.5	0	24.8016	2.19			1.75	1.82	10.26	11	60	4.9	271	3	4.96364
0	60	45620	0	24.4646	2.13			1.13	2.45	17.4	16	61	3.6	223	3	2
0	54	42699.2	0	27.3438	2.3			1.68	1.72	8.58	22	58	5.1	241	1	0.783333
0	53	36720.9	0	21.83	2.21			1.39	2.26	14.55	29	58	4.4	132	2	0.4
1	83	38005.4	0	20.7612	2.06			1.19	2.39	13.47	16	60	7	299	2	45
0	68	46476.6	0	26.7094	2.02			1.11	1.92	8.16	26	60	5.9	191	2	2.65115
1	86	44955.3	0	24.977	2.29						19	63	4.7	189	2	1.65
0	64	46363.2	0	25.8065	2.19	0.939	146	1.28	0.98	15.61	133	56	4.4	200	2	0.928571
1	74	43644.1	0	24.7671	2.15						38	64	6	520	1	9.392
0	68	33531.5	0	27.3438	2.16			1.51	2.11	6.76	19	47	5	244	2	1.69231
0	73	30835.5	0	19.4925	2.2						38	69	7.6	406	2	1.75169
1	72	82430.6	0	22.7586											3	#DIV/0!
1	56	57010.1	0	25.2949	2.21			1.5	2.9	10.23	18	68	5.34	299	1	4.11111
0	65	43073.4	0	29.865											2	#DIV/0!
1	55	32405	0	28.3163	2.3	0.202	42	1.61	3.05	12.29	25	48	6.71	305	2	2.95
0	71	44275.9	0	24.0346	2.28			1.36	3.3	40.28	19	63	5.1	286	3	1.53571
0	52	24587.3	0	24.2162	2.43	0.943	42	1.71	3.14	8.09	55	70	5.27	280	2	0
0	54	21268.2	0	21.0938	2.28	0.414	35	1.33	4.39	14.85	19	70	6	278	2	1
1	72	42402.2	0	24.2215	2.14			1.76	4.57	17.02	40	62	6.6	495	2	2.18182
0	71	49755.6	0	24.0346	2.33						17	55	4.1	191	2	0.765217
1	66	38393.3	0	17.8078	2.33			1.32	3.7	12.44	20	84	7.45	357	2	0.592739
1	72	44296.1	0	21.9671	2.24			1.51	2.51	13.25	23	60	9.7	298	3	5.14286
1	61	44421.4	0	25.9516	2.24			1.79	3.29	15.37	21	46	4.4	235	2	2.33602
1	69	59338.1	0	25.3515	2.32			1.38	2.14	16.74	18	44	6.2	196	2	0
1	53	30677.2	0	23.6244	2.21			1.47	4.24	23.88	24	120	9	598	2	2.54116
0	71	35494.7	0	20.4294	2.18						24	52	4.9	158	2	6.82283
0	76	26237.7	0	23.3726	2.15			1.04	3.69	17.23	26	99	8.3	348	3	2.6625
0	79	30939.3	0	18.7723	2.28	0.853	69				20	80	9.6	186	2	0.87
0	67	42545.5	0	27.3438	2.14			1.32	1.37	6.66	21	55	2.5	222	3	0.912
0	57	38452.3	0	24.5089	2.1						33	61	5.5	307	2	1.56713
1	50	38567.3	0	25.3789	2.29	0.17	16	1.43	3.16	11.25	27	67	6.5	278	2	9.7875
1	62	38047.1	0	22.4913	2.18			1.72	3.56	21.54	20	73	8.3	359	2	1.59845
0	82	41750.5	0	24.5476	2.34			1.66	5.01	10.7	22	73	7.6	357	2	0.95
0	65	42645.4	0	22.2222	2.19			1.46	2.1	8.76	44	66	6.2	273	2	4.39091
1	65	67906.9	0	23.5294	2.26						16	45	4.5	234	2	0.736842
0	71	41550.6	0	22.2222	2.24			0.76	2.93	7.27	13	57	5.7	175	2	2.125
0	71	38703.2	0	18.7305	2.2	0.516	22	1.3	1.34	7.24	58	61	3.3	211	2	0
0	92	50100.7	0	16.4474	2.12			1.1	1.94	12.63	16	60	4	405	3	1.82
0	78	46422.3	0	21.5277	2.09	0.305	29				19	51	6.5	284	3	1.84041
1	71	45445.4	0	24.2215	2.13						17	62	5.9	172	3	1.57143
0	70	49051.4	0	23.7332	2.23						41	67	3.9	385	2	14.0181
1	72	45515.9	0	20.0692	2.35						32	71	4.9	445	2	2.80144
0	57	103414	0	23.6659	2.2	0.296	30				17	64	5.5	370	3	2.07692
1	63	57976.9	0	20.7612	2.21						20	36	8.4	221	2	0.8
0	56	39960.5	0	20.8117	2.25			1.28	3.45	17.58	24	93	3.8	427	2	2.1375
0	59	42189.6	0	21.3593	2.14			1.35	1.68	9.08	19	62	4.1	245	2	3.28178
0	84	31722.8	0	27.1876	2.16						17	61	3.6	335	3	0.755556
0	62	47614.3	0	23.7812	2.29			1.3	2.34	8.79	12	67	6.1	254	2	0.490909
1	81	39003.1	0	29.2969	2.14			1.41	2.83	9.35	34	59	5.9	330	3	7.9
0	76	27614.1	0	19.025	2.37			1.57	3.41	9.37	22	75	4.9	335	2	1.6
0	75	45496.2	0	17.9931	2.18			1.32	2.95	10.8	20	58	7	213	2	0.764286
1	54	99425.4	0	20.7612	1.95						17	54	5.5	161	2	2.4
0	64	42248.8	0	22.1893	1.99						13	77	3.6	233	2	1.67273
1	51	58655.1	0	21.4692	2.13						21	70	3.9	246	2	1.60951
1	58	56787.9	0	25.9516	2.21	0.51	48	1.23	2.07	18.84	34	76	8	370	2	1.25
0	95	40955.3	0	20	2.06			1.05	3.12	40.03	32	142	5.7	380	3	3.72109
0	66	36904.3	0	25.3906	2.31			1.93	2.87	9.11	22	53	3.5	238	2	1.1
0	71	29442.9	0	28.7087	2.08			1.45	2.53	9.68	21	50	6.02	195	3	0.86
0	79	38189	0	17.7778	2.23			1.19	3.01	10.53	15	99	14.1	277	2	7.68
0	105	64232.2	0	19.2676	2.33						18	73	6.87	251	3	1.85238
0	85	28933.5	0	16.0383	2.26	0.161	29				19	68	8.62	422	3	9.075
0	54	50288.2	0	25	2.26			1.07	3.19	9.51	16	55	7	185	2	1.96
0	81	56421.5	0	20.3864	2.36						44	53	4.2	259	3	2.60182
0	53	21961.4	0	21.2306	2.27			1.09	1.97	10.31	23	80	4.9	367	1	1
0	57	37568.4	0	23.0518	2.33						28	50	4.9	226	2	0.942857
1	69	62395.2	0	19.9724	2.01						19	50	4.7	156	3	2.625
1	74	46701.9	0	24.6094	2.09			1.19	1.67	23.89	59	48	3.1	264	3	3.33056
0	64	41345.1	0	19.313	2.32			1.23	2.52	17.04	23	73	6.4	203	2	0.14
0	53	51636.5	0	22.5827	2.35	0.907	52				19	52	4.1	199	1	0.69
1	75	58994.3	0	27.2363	2.12	0.171	50	1.14	3.44	12.1	22	82	6.89	199	2	#DIV/0!
1	75	63254.9	0	20.4082											2	#DIV/0!
1	51	56483.8	0	25.9732	2.44			1.1	3.48	13.88	19	59	3.36	311	1	#DIV/0!
1	62	66220.9	0	20.6125	2.34			1.21	2.44	25.96	17	97	8.58	261	3	1.49333
1	71	37568.7	0	19.7104	2.2	1.01	109	1.28	2.44	11.21	17	53	6.19	269	3	0.55
0	73	41778.3	0	19.563	2.24			1.49	3.32	9.84	16	69	4.2	220	2	6.8
0	67	34749.2	0	19.3065	2.3	0.261	45	1.37	3.49	9.83	19	42	5.46	267	2	3.24032
1	55	38939	0	23.8751	2.06			1.57	2.55	7.28	14	48	4.6	175	2	1.2
0	59	34100.9	0	26.9834	2.52						15	87	9.07	312	2	1.05605
1	57	92535.7	0	27.8663	2.27	0.424	22				32	82	6.86	257	2	1.75728
0	80	77265.3	0	36.9822	2.12			1.45	3.64	11.29	21	77	5.5	227	3	1.01423
0	55	39906.4	0	22.4813	2.23						15	39	4.6	126	2	4.64545
0	68	35849.4	0	29.1749	2.13	1.31	173	0.87	1.91	16.02	25	69	8.4	255	2	1.46667
0	51	30148.5	0	22.4913	2.22			1.34	1.91	25.58	51	70	3.9	383	2	3.36
0	66	37533.3	0	18.0802	2.28			1.34	2.99	15.83	23	68	6.9	371	3	4.16441
0	70	59615.8	0	22.5827	2.37			1.48	3.37	15.1	75	66	5.4	269	2	3.70909
1	64	43420.3	0	26.1224	2.27						27	81	5.7	306	2	1.20333
1	68	67588.4	0	28.4055	2.01						25	100	8	273	2	4.277
1	71	10739.7	0	24.8016	2.35	0.559	51	1.35	2.34	11.39	28	68	4.6	237	1	2.07
0	68	43200	0	18.9005	2.32			1.09	1.53	9.66	21	72	5.42	306	3	1.58444
0	85	44063.6	0	23.0542	2.33	0.481	51	1.45	3.09	8.66	23	63	5.08	329	2	1.93333
0	57	34039.3	0	17.1875	2.1	0.621	46	1.03	1.94	16.97	15	100	5.7	380	1	1.31765
0	81	56167.1	0	29.3575	2.09			1.07	1.21	9.33	16	55	7.9	237	2	3.42
0	72	37770.5	0	25	2.21	0.193	21	1.43	2.22	8.71	26	42	5.3	270	2	6.5625
0	72	87895	0	24.6713	2.27						24	64	6.89	344	2	1.89286
0	64	59252.1	0	23.1579	2.33						34	52	6.9	333	1	2.29778
0	82	38932.5	0	19.8478	2.28			1.59	3.18	13.09	31	90	6.15	253	2	2.874
1	76	39305	0	19.1522	2.31	0.204	22				41	58	6.6	328	2	5.74468
0	71	44710.4	0	20.2063	2.17						822	93	8.5	444	2	24.2667
0	82	36580.9	0	18.7305	2.25						19	53	5.5	142	3	2.31875
0	70	43047.7	0	27.3438	2.17			1.55	3.46	16.61	18	75	3.1	242	2	2.9
0	60	37871.2	0	24.6548	2.14						20	57	5.7	261	2	8.91429
0	61	83304	0	27.9085	2.28	0.339	31	1.3	3.82	20.95	30	57	6.8	440	2	2.90625
0	70	49845.2	0	22.9592	2.19										2	#DIV/0!
1	91	41553.3	0	31.8397	2.21						37	50	6.2	306	3	11.76
0	76	46359	0	25.8761	2.19						19	61	3.3	202	3	1.575
0	75	33422.1	0	27.4211	2.35	0.408	48				59	58	5.6	289	2	4.64
1	95	50744.9	0	23.5582	2.32			1.16	2.22	33.17	18	132	9.6	503	3	2.56667
0	66	48704.9	0	19.9052	2.26			1.55	1.92	23.36	55	71	5.7	302	2	7.2
0	68	46967.5	0	17.5781	2.11						25	37	4.7	146	2	5.05
0	88	53413.5	0	19.4771	2.19						25	97	4.9	273	2	6.30769
0	66	83991.8	0	23.8927	2	0.287	36	1.3	1.51	6.36	58	43	6.2	238	2	3.78571
1	65	69373	0	24.4898	2.29			1.39	2.07	23.17	23	72	7.99	288	2	2.22904
1	82	29893.6	0	20.7612	2.15			1.55	1.49	8.88	21	57	4.9	412	3	5.11111
1	87	35038.9	0	22.0386	2.32						24	62	6.1	271	3	4.49109
1	62	40108.3	0	27.7551	2.12			1.38	2.01	17.62	16	59	6.96	219	2	5
0	72	38215	0	24.2188	2.09			1.69	3.16	13.32	24	71	6.1	249	2	4.62
0	50	70130.2	0	28.3039	2.26			1.23	3.08	8.52	18	59	4.8	233	2	0.905263
1	81	41621.1	0	19.3462	2.2	0.572	65	1.2	1.86	10.03	17	66	4.7	192	2	4.88889
0	68	44038.7	0	24.974	2.05						22	51	6.8	264	2	0.866667
0	62	80845.9	0	20.8117	2.11			1.11	1.78	28.33	19	127	9.3	297	1	6
0	64	38884.1	0	23.3355	2.24						20	74	6.5	263	1	0.8
1	88	57069.8	0	20.4599	2.19			0.95	2.06	19.79	45	57	4.8	407	3	2.02632
1	65	46874.2	0	22.0581	1.9						28	231	12.7	364	3	6.5406
0	68	47766.6	0	24.974	2.13			1.72	1.61	7.37	18	56	4.5	200	2	2.79167
0	69	46437.3	0	18.0506	2.23			1.73	3.1	10.35	19	61	6.3	181	2	4.27778
1	58	45993.9	0	24.2215	2.22			1.47	2.16	13.9	20	60	5.8	185	2	2.19
0	82	67977.5	0	22.9183	2.27	0.415	137	1.56	2.72	12.93	19	70	6.8	283	3	0.616667
0	67	26425.3	0	28.3039	2.17			0.8	1.98	10.5	19	61	6	214	2	0.875
1	91	40908.5	0	27.6817	2.16			1.56	2.29	14.64	13	52	5.9	298	2	1.16471
0	81	43962.4	0	14.5682	2.16			1.01	3.89	21.46	19	73	7.3	328	2	6.06
0	77	47958.9	0	26.447	2.18	0.361	48	1.43	3.13	20.75	18	74	5.1	343	2	2.08
1	81	39706.9	0	18.5166	2.13	0.264	29	0.97	1.77	19.11	18	60	6.6	166	2	0.7
0	76	36675	0	22.1753	2.06			1.31	1.71	9.53	33	46	4.4	163	2	5.3
0	88	48603.6	0	21.1951	2.27						21	91	11.5	593	2	1.72941
1	82	45820.3	0	21.2184	2.29	0.527	36				21	51	6.2	354	3	0.655417
1	86	37454.5	0	19.1727	2.33	0.25	38	1.67	3.4	68.87	27	71	3.8	535	3	7.875
0	77	43614.1	0	19.496	2.04			1.32	2.7	19.01	40	61	8.3	232	2	8.52119
0	82	40061.8	0	22.2222	2.35						17	64	3.1	248	2	2.14286
0	54	41341.6	0	28.8351	2.2			1.39	2.01	7.62	19	47	5.4	231	2	4.2
0	92	43489.7	0	21.1526	2.22	0.319	81				34	78	7.8	218	3	1.0292
0	87	27432.4	0	20.9223	2.09	0.239	50	1.17	3.02	34	25	66	4.42	351	3	3.36667
0	76	41724.8	0	27.8876	2.31			1.44	2.41	10.41	32	64	7.1	202	2	0.290909
1	71	48040.9	0	21.2585	2.29						20	39	6.4	262	2	9.85714
0	54	46447.3	0	21.4844	2.19			1.58	2.46	9.52	20	57	5	251	1	1.26667
0	54	42535.5	0	31.1951	2.22			1.56	3.45	8.35	21	58	4.6	236	2	2
1	83	59544.3	0	19.7753	2.22			0.86	2.2	11.79	28	60	4.59	411	2	1.11347
0	64	40038.3	0	20	2.28						16	155	11.9	317	2	7.37778
1	76	35901	0	22.8571	2.18	0.314	45				19	45	5.09	83	2	1.1
0	50	24851.8	0	22.6003	2.23						16	90	6.4	233	2	0.992308
1	55	46641.5	0	23.6713	2.2			1.81	1.84	7.18	20	27	5	124	2	3.44615
1	68	42470.5	0	22.3214	2.06						13	33	3.9	181	2	2.77778
0	55	43379	0	21.2306	2.36	1.13	72	1.01	3.42	12.66	12	91	5.7	301	2	0.781818
1	56	42449.1	0	22.4913	2.18			1.81	2.15	25.84	24	50	4.5	362	2	1.78
0	78	55022.3	0	21.408	2.36						27	57	2.29	348	2	9.84
1	87	35066	0	20.202	2.14						29	57	4.7	295	2	4.55889
1	58	115036	0	25.7773	2.17	0.34	47	1.37	2.86	8.7	26	69	5.63	373	2	2.125
0	62	42378.1	0	17.7999	1.09						9	21	3.1	138	2	1.5
0	87	43790	0	24.974	2.06						29	86	6.1	271	3	4.86
0	69	45562.3	0	24.6548	2.24						16	62	4.4	246	2	1.06
1	82	49924.2	0	21.6049	2.26			1.48	2.47	11.73	22	59	5.16	467	2	4.725
0	74	65968.6	0	24.0346	2.2	0.285	52	0.91	2.13	26.45	25	97	6.7	351	2	1.2
1	83	63864.2	0	14.2354	2.41	0.293	38	1.45	3.76	22.73	26	66	4.84	380	3	2.63077
0	63	45500	0	20.8889	2.11						20	45	4.1	293	2	5.3
0	82	33060.6	0	17.5781	1.81			0.65	1.37	36.3	16	529	52.8	997	2	4.55
0	89	44908.1	0	26.6221	2.21			0.95	1.51	9.26	29	53	7.92	258	3	1.90909
1	54	61647.8	0	21.2953	2.1			1.46	2.01	20.49	19	70	8.2	207	2	3.2
0	74	54181.7	0	22.8997	2.23						19	51	4.87	218	2	1.75
0	56	42398.9	0	27.3438	2.04	0.374	51	1.08	3.13	9.78	30	55	3.7	320	2	2.57143
1	85	41293.4	0	15.0551	2.44						18	91	4.5	479	3	1.52941
1	72	60841.2	0	25.5155	2			1.5	2.6	17.03	76	76	9.21	307	2	1.91667
0	90	55747.7	0	17.2624	2.14			0.96	3.34	14.66	31	57	2.84	304	2	6.99286
0	71	35256.6	0	24.4444	2.24						19	89	4	340	2	3.53333
0	57	27203.3	0	25.3906	2.3			1.13	2.64	12.43	21	67	6.7	308	1	1.39782
0	65	61347.5	0	23.8751	2.24			0.99	2.34	12.89	24	74	3.3	241	2	6.8
1	75	82984.5	0	21.2245	1.89						27	43	5.3	247	3	13.7738
0	83	47627.4	0	22.2222	2.09						26	85	7.8	272	2	7.13
0	76	44093.5	0	19.052	2.05						19	131	10.3	369	4	2.25
0	66	37270.2	0	22.2222	2.4			1.62	3.91	21.09	22	59	5.5	189	2	1.96154
1	53	26453.7	0	23.1233	2.18			2.06	2.8	9.77	22	58	5.74	214	1	2.17159
0	58	32519.7	0	27.2392	1.95			1.29	3.33	17.16	40	66	5.7	352	1	3.41244
0	66	50080.7	0	28.8889	2.19						21	66	5.2	221	2	1.5
0	55	29376	0	20.0288	2.29						14	58	5.8	176	1	0.96
1	56	25051.6	0	23.9586	1.9			1.07	1.77	31.77	44	63	5.48	531	2	2.74286
1	77	47824	0	23.4375	2.07						21	88	8.6	299	2	3.26667
0	65	25929.9	0	23.4952	2.16			1.51	2.82	8.2	27	38	3.6	175	2	5.98182
1	90	41478.2	0	16.3265	2.1	0.327	37	1.3	3.44	14.73	20	78	2.4	410	2	1.4
0	78	42016.4	0	29.1363	2.61	1.07	52	1.27	2.38	25.49	43	176	12	780	2	1.3
0	67	86543.2	0	19.4771	2.32						17	67	6.3	269	2	0.777778
1	66	45422.6	0	21.2245	2.04						75	69	10.2	305	2	2.32062
0	85	50318.9	0	25.5515	2.15						47	74	4.56	321	3	3.28125
0	64	47035.7	0	24.2516	2.11			1.27	2.31	20.97	70	64	6.41	336	2	11.2
0	62	39923.3	0	22.2222	2.16			1.4	4.08	11.25	28	62	3.9	232	2	3.86364
0	66	86971.8	0	22.7199	2.4						34	48	4.23	249	2	6.37778
0	69	42909.5	0	22.8928	2.32						21	93	7.3	417	2	3.18462
1	67	76909.6	0	18.3655	2.01			1.14	1.26	23.75	22	196	23.8	494	2	1.35
0	57	46180.1	0	24.1672	2.15			1.68	2.72	24.24	18	55	7.8	270	2	4.25
0	84	33579.5	0	22.7183	2.43						46	84	4.9	437	3	4.94183
1	82	58220.3	0	21.2345	2.36	0.62	62	1.3	2.76	16.33	16	45	4.58	244	3	1.39882
1	90	37412.4	0	18.2596	2.51						33	59	5.4	481	3	0.71875
0	57	48694.8	0	21.7784	2.05						20	83	7.7	281	1	5.2
0	90	32367.6	0	21.3333	2.32			1.36	2.9	10.14	30	78	5.7	348	3	3.9
0	66	33966.8	0	20.83	1.99			1.37	2.61	15.92	21	99	10	297	2	2.7675
0	74	45577.8	0	23.1111	2.2			1.36	2.35	13.71	20	96	6	380	2	3.04167
1	55	36378.9	0	16.4811	2.19						30	960	18.9	253	2	5.28422
0	54	47377.9	0	22.0386	2.1						24	56	7.2	186	2	2.87916
0	50	35387.6	0	22.8624	2.29						16	44	5.2	149	1	0.55
0	88	54542.4	0	24.4444	2.36						18	60	4.2	221	2	2.11579
1	55	80893.7	0	23.7387	1.97						50	70	6.3	193	1	4.34155
1	89	54412.8	0	20.7612	2.32			0.83	1.28	20.98	11	51	4.9	262	2	0.65625
0	83	41380.6	0	21.6413	2.16						23	68	3.3	204	3	2.02667
0	81	43609.4	0	22.0317	2.13						28	75	7.6	272	2	0.64
1	78	79854	0	20.7612	2.29						20	37	6.7	150	2	0.65
1	57	30928.8	0	24.0569	2.45	0.744	198	1.22	1.51	34.1	31	86	10.8	209	1	0.821053
0	64	42740.9	0	27.3438	2.17			1.32	2.63	7.23	17	26	2.4	267	2	1.70833
0	66	42851.6	0	24.2188	1.91			1.04	2.11	8.97	26	44	4.1	153	2	1.92857
1	69	52963.9	0	23.0887	2.27						31	48	3	376	2	3.52
0	82	39588.4	0	22.2222	2.33			1.31	2.65	7.13	21	48	5.8	227	3	0.744444
0	87	43625.7	0	19.7709	2.24						28	57	5	202	3	4.11111
0	56	44358.6	0	26.3465	2.13			1.33	3.04	9.38	38	62	6.5	209	1	1.88889
1	89	36174.2	0	20.041	2.19						41	60	6.1	309	3	2.07983
1	50	73491.8	0	22.3437	2.09			1.21	2.69	14.27	18	60	6.07	209	2	1.49831
1	78	80257.1	0	23.0026	2.18						17	69	4.88	272	2	6.1
1	54	93694.3	0	24.2215	2.23			1.4	2.26	15.35	16	58	9.4	300	2	0.84
0	86	44748.7	0	22.3145	2.09						17	79	4.47	306	3	3.38182
0	52	86533.4	0	27.3438	2.12			1.08	1.75	50.7	20	95	5.7	472	2	9.33333
1	52	58950.5	0	19.5918	2.23	0.601	88				211	71	5.6	361	1	4.34364
1	65	37357.9	0	31.2175	2.04						26	76	5.3	301	2	2.61429
0	58	85974.7	0	24.6359	2.16						30	62	8.59	243	2	4.02549
1	70	107886	0	27.5482	2.07			1.07	1.62	19.04	30	96	10.9	501	2	4.8
0	58	84448.5	0	31.25	2.43			1.01	0.74	29.44	24	200	18.4	410	2	4.92857
1	55	74808.5	0	16.7364	2.31			1.33	2.96	10.09	12	55	4.67	237	2	1.06662
0	56	40717.3	0	24.0346	2.2						13	74	9	291	2	1.81818
0	65	40581.1	0	24.974	2.05	0.526	71	1.46	2.91	10.02	18	66	2.4	153	1	1.32632
1	51	49613.4	0	22.4913	2.3			1.47	5.41	19.11	21	38	6.8	291	2	2
1	72	41646.2	0	16.3265	2.15	0.839	73	1.21	1.08	20.83	17	95	9.1	311	2	3.38333
1	94	67216.4	0	26.4881	2.25			1.55	3.62	11.3	26	77	4.65	394	3	2.15185
0	71	47927.3	0	26.6667	2.16			1.36	3.49	7.64	21	60	2.8	176	1	3.28889
0	62	33982.3	0	23.8751	2.16	0.176	49	1.13	3.08	15.39	34	63	7.2	398	2	3.25
0	56	19454.2	0	19.184	2.3			1.57	2.48	14.23	19	56	8.57	277	2	2.27692
0	72	44508.7	0	26.6667	2.25						34	56	6.8	185	2	1.73858
0	86	49887.7	0	23.3815	2.47						25	63	9.12	377	3	0.911941
0	72	41649	0	20.8117	2.17			0.86	2.35	62.75	21	78	4.2	289	3	1.6
0	50	71348.3	0	22.0317	2	0.554	80	1.02	3.06	10.31	23	82	4.7	296	1	4.65
0	57	19532.7	0	25.9325	2.3			1.04	2.13	9.77	15	66	4.95	272	2	3.40836
0	83	41001.6	0	26.1599	2.25						34	43	5.97	302	3	1.22667
0	50	35658.8	0	23.4375	2.44						24	74	4.5	161	2	2.5925
1	78	38853.2	0	21.9247	2.33						38	93	5.6	424	2	8.45985
0	56	40924.5	0	20.8117	2.3						15	68	4.7	166	1	1.225
0	62	227621	0	19.5312	2.16						24	69	3.3	266	2	3.05556
0	77	30761.3	0	24.974	2.22						23	75	4.7	237	2	12.4
0	57	39090.2	0	27.3997	2.2	0.431	44	1.38	2.58	12.4	33	73	5	287	1	7.56065
0	65	39759	0	27.3438	2.16	0.703	57	0.98	2.66	14.95	14	36	3.4	212	3	1.4
1	86	50267.2	0	20.327	2.01	0.346	40				62	64	4.6	353	3	5.69972
0	73	38149.2	0	20.3954	2.37			1.73	2.17	8.11	13	56	3.7	200	2	0.3
1	90	36119.2	0	16.6493	2.23			1.07	1.47	11.89	20	100	4.7	335	3	2.80664
1	80	36351.4	0	22.0386	2.25			1.48	3.08	10.56	18	66	3.2	306	2	1.42857
0	71	58173.7	0	24.1597	2.27						40	50	10.2	391	3	3.63733
0	65	24964.1	0	20.0288	2.12	0.494	56	0.9	2.05	11.17	19	62	3.8	138	1	0.666667
1	82	37107.9	0	20.4299	2.47			1.93	3.92	11.68	30	66	7.19	298	2	1.488
0	68	41959.1	0	25.9107	2.49	0.686	60	1.44	3.32	13.37	27	57	5.1	287	3	1.11
1	68	23235.1	0	25.7444	2.27	0.534	34	1.8	1.95	9.66	33	57	7.86	384	3	5.91667
0	83	58992.5	0	30.2222	2.21			2.14	2.1	11.36	15	84	5.8	327	2	3.125
0	85	37616.8	0	22.8928	2.13						24	68	6.2	182	2	0.46875
0	74	42695.1	0	24.4367	2.34			1.41	2.76	18.54	31	69	6.76	225	3	0.790116
1	64	31836.4	0	27.2187	2.33						39	60	4.2	637	2	10.2412
1	62	61169.2	0	21.9855	2.35	0.454	46	1.61	2.9	7.58	23	43	4.05	263	3	2.64706
0	86	41580.2	0	15.8163											3	#DIV/0!
1	72	42159.9	0	18.3655	2.11			1.45	1.49	26.83	38	85	15.7	240	2	6.24
0	65	18017.6	0	21.4844	2.22			1.17	2.73	14.93	13	68	6.4	199	2	1.86667
0	86	31214.8	0	16.4989	2.27	0.317	21				38	61	5.2	345	2	0.229239
0	87	34860.3	0	21.4056	2.13	0.768	60				59	167	13.7	404	2	4.73105
1	74	41514.8	0	24.2215	2						23	51	4.6	270	2	4.13319
0	84	46983.3	0	24.8119	2.51						21	95	8.24	442	2	1.53
0	67	45589	0	23.8751	2.06			1.3	1.92	10.16	28	59	4.6	165	1	0.892308
1	91	82334.7	0	23.2463	2.33						26	46	5.8	305	3	1.79953
0	67	37230.1	0	20.6612	2.08			1.53	3.37	9.73	35	86	4.7	319	2	3.92
0	76	43995	0	22.8183	2.34			1.1	2.23	5.52	39	52	5.7	358	2	8.93333
0	57	33679.3	0	26.7094	1.84						26	93	5.6	276	1	5.54286
0	72	55201.1	0	24.974	2.18			1.32	2.2	14.05	18	54	4.1	209	2	4
1	81	40872.7	0	21.9956	2.29	0.82	86	1.08	3.23	5.97	27	64	3.59	477	3	1.97647
0	73	34261.1	0	18.9454	2.37			1.32	3.44	11.88	20	62	3.83	394	2	3.48714
0	70	42586.6	0	19.5101	2.27	0.632	64	0.95	2.65	4.49	21	31	4.09	234	3	1.90909
0	89	38764.8	0	19.1364	2.32	0.746	84				56	44	6.67	352	4	2.61333
1	71	99709.3	0	22.4913	2.02			0.78	1.2	17.96	24	55	6.3	282	1	4.0467
1	68	36399.4	0	21.2365	2.23						21	52	4.3	194	2	1.21163
0	88	134495	0	18.8003	2.22						18	55	2.58	269	3	5.81818
0	71	128169	0	20.3532	2.15			1.73	2.08	12.41	24	51	4.36	119	2	2.40867
0	85	43259.9	0	21.8648	2.31	0.499	51	1.26	2.55	8.91	23	67	6.87	208	3	1.28125
0	84	46007.4	0	22.8928	2.32			1.26	3.37	12.3	21	70	6.4	274	3	2.33333
0	55	42714.7	0	23.4375	2.15			2	3.67	9.14	19	60	4.5	332	2	0.761538
0	69	34478.4	0	21.1231	2.22	0.49	44				16	68	4.15	323	2	2.44444
0	64	28091.4	0	26.7154	2.22	0.446	44	1.55	1.99	13.79	26	59	8.63	299	2	1.86364
0	64	76860.6	0	23.9188	2.07			1.53	2.82	9.49	20	39	4	131	2	1.62
0	62	38172.6	0	24.5243	2.11			1.27	3.39	64.07	23	69	5.1	239	2	2.92308
1	64	56007.4	0	23.3095	2.35						17	74	10.61	291	2	2.84
1	85	36170.3	0	22.0386	2.19			1.53	1.69	16.48	22	75	8.7	521	3	1.21429
0	85	54491.2	0	19.09	2.25			1.55	4.35	11.26	22	80	5.37	244	3	3.24187
0	87	54138.1	0	22.8494	2.37	0.394	50	1.23	2.84	9.46	26	55	5.37	335	3	1.3
0	66	38284.1	0	24.1672	2.39						13	39	4.4	260	2	1.05714
0	71	32094.8	0	16.8608	2.32			1.03	1	15.68	32	80	10.71	238	2	10.62
0	90	32407.4	0	25.3906	2.17			1.4	2.43	8.93	16	39	6.6	314	3	1.69888
1	55	48090	0	25.7117	2.31			1.16	2.12	17.47	22	70	4.3	73	2	1.98947
1	53	32988.4	0	26.4336	2.29			1.17	3.83	9.95	20	61	7.84	316	2	0.8
0	52	53508.1	0	27.0552	2.15						24	106	6.8	241	2	0.975
0	57	30859.8	0	20.3738	2.37			1.29	2.87	23.83	25	71	7.29	351	2	0.995455
0	83	44841.5	0	18.7305	2.17			1.22	2.87	21.16	18	84	8.3	293	2	1.51053
0	59	45303.1	0	22.8329	2.01						64	93	3.6	297	2	3.22
0	68	261049	0	25.5719	2.31						22	71	7.2	428	4	2.68404
0	63	48232.5	0	26.2227	2.15						22	87	5.4	279	2	2.31255
0	63	61424.4	0	18.7305	2.2						13	86	5.7	446	2	0.953846
0	73	36141.9	0	22.8928	2.42						35	77	3.2	400	2	3.82667
1	90	54560.8	0	27.7551	2.2			1.28	1.6	9.48	33	45	6	257	2	7.85156
0	87	86570.8	0	21.4844	2.19			1.49	2.94	8.68	40	35	4.1	198	3	1.65
0	73	52572.8	0	21.2306	2.4			1	3.31	19.26	19	82	5	215	2	1.42
0	87	41952.7	0	17.5781	2.07						31	60	3.4	285	3	1.06667
0	56	46565.1	0	23.8751	2.11	0.372	63	1.48	2.33	11.87	28	66	8.3	333	1	2.99091
0	67	63872.1	0	24.4444	2						52	67	6.3	357	1	5.31212
0	67	49314.5	0	24.5578	2.07						12	93	7.9	243	2	2.4
0	60	40666.2	0	25.7117	2.14						11	64	7.7	293	2	0.7
0	83	38224.3	0	22.8146	2.24						16	31	4.26	214	2	3.03657
0	60	38325.2	0	23.4375	2.15						22	34	2.9	61	2	8.11175
1	51	89379.2	0	24.977	2.04	0.42	37	1.38	1.66	15.92	35	70	7.1	365	2	4.55
0	67	41575.2	0	18.5901	2.21			1.2	2.8	16.13	24	80	10	111	2	2.33333
0	68	42458	0	17.6301	2.41	0.14	36	1.7	3.14	11.88	26	99	8.4	427	2	2.08976
0	70	29093	0	19.8178	2.14						24	42	3.5	133	2	3.39675
1	50	86772.6	0	27.1178	2.28						32	96	9.5	290	1	3.1
1	52	48299.4	0	22.4913	2.25			1.91	1.92	29.97	25	43	5.4	220	2	0.4375
1	70	40778.5	0	22.4913	2.09	0.195	33	1.5	2.64	16.78	20	54	6.8	334	2	3.5
0	50	41733.2	0	24.977	2.12						21	66	5.6	421	2	12.5332
0	58	45131.1	0	25.0762	2.12			1.56	1.83	9.18	34	42	6.1	137	2	1.05
0	84	39244.2	0	18.4219	2.32						33	49	5.7	342	2	3.845
0	68	42470.9	0	21.7193	2.21	0.557	71	1.3	2.48	16.76	18	77	5.5	376	2	1.925
0	72	37982.2	0	21.0773	2.28			1.39	2.08	9.91	53	40	4.28	235	2	2.03662
1	83	69340.6	0	21.4844	2.16						21	46	4	256	3	0.9324
1	78	41440.6	0	21.4536	2.23						28	47	4.7	164	3	3.025
0	74	96815.7	0	20	2.35						13	67	4.1	275	3	0.761538
0	80	37204.8	0	21.9429	2.12			1.09	1.79	8.95	17	72	3.84	351	3	3.16364
0	58	39394.4	0	25.6352	2.37	0.603	101	0.97	4.12	10.07	27	72	8.89	293	2	0.458824
1	86	47294.9	0	18.6667	1.47			1.04	0.89	5.56	57	64	7	272	2	10.1219
0	71	44824.8	0	16.7969	2.2	0.636	49	1.76	2.1	10.33	18	79	2.9	126	2	3.375
0	87	59934.6	0	23.1231	2.25						87	93	5.7	520	3	1.62905
1	83	48681.5	0	25.0995	2.35			1.37	3.46	13.29	18	57	8.5	372	2	8.90909
1	51	71148.4	0	23.4375	2.05			1.34	3.36	8.51	21	72	4.2	184	1	0
0	65	48118.3	0	20.3125	2.07			0.93	2.97	9.96	24	61	4.8	339	2	2.2
1	90	37312.8	0	26.1224	2.24			1.6	1.22	19.9	29	81	7.23	261	2	2.06667
1	50	22825.7	0	28.4075	2.16						43	68	9.8	345	2	2.445
0	62	43613.7	0	24.4444	2.18			1.09	1.81	45.26	28	68	5.7	318	2	1.48
1	55	48087.8	0	17.301	2.23	0.407	54	1.31	2.93	9.62	11	46	7.2	271	2	3.04167
1	50	32858.7	0	25.2493	2.39			1.23	2.61	11.41	25	93	5.69	442	2	4.58722
1	86	32094.1	0	20.7008	2.29	0.226	37	1.32	2.84	9.97	22	58	5.6	326	3	1.37143
0	60	45921.1	0	26.0965	2.2			1.04	2.78	13.62	31	78	9.83	315	2	6.2465
0	68	44134	0	25	2.11			1.26	2.53	18.97	30	133	9.6	415	2	35.1
1	82	49629.1	0	25.7668	2.1	0.533	85	1.29	2.64	8.54	21	49	4.47	111	3	2.25
0	73	23171.7	0	21.5344	2.13	0.478	46	0.99	2.21	18.54	18	103	15.3	326	3	1.34375
1	73	29883.2	0	21.4541	2.13			1.07	2.61	4.96	23	58	5.57	288	2	2.15385
1	50	16946.5	0	20.7612	2.17			1.24	2.31	20.91	28	52	5.6	362	2	4.34286
0	56	21934.6	0	25.7812	2.21						19	35	8	245	2	3.0375
1	57	34221.3	0	20.7612	2.22	0.717	44	1.42	2.47	17.75	17	60	6	273	2	4.40197
1	70	84007.7	0	22.8571	2.06						20	255	21.09	520	3	0.825
1	81	41593.6	0	20.8469	2.33			1.13	3.19	8.43	41	56	6.45	255	3	4.62857
1	54	38954.1	0	30.4218	2.21			2.06	1.27	19.33	33	112	11.5	469	2	5.265
0	66	67924.1	0	22.8624	2.28	0.472	53	1.36	2.93	11.31	22	54	4.4	175	2	1.15714
0	74	77185	0	24.974	2.11			1.17	1.52	49.1	14	77	6.1	289	3	4.62
0	67	38703.5	0	22.0604	2.17	0.624	52	1.05	2.46	15.09	18	56	5.8	287	2	1.41538
0	65	23987.5	0	24.4646	2.06						20	63	8.4	308	2	2.55
0	64	25831.2	0	24.2215	2.2			1.27	1.66	10.78	36	55	5.3	254	1	9.4
1	67	39372.1	0	22.1672	2.12						20	63	6.9	306	2	3.77227
0	66	33105.8	0	19.5717	2.42			1.81	2.3	9.53	32	49	6.4	285	2	15.8375
0	74	67931.7	0	22.8624	2.23	0.395	36	1.19	3.21	7.8	18	42	3.5	303	3	1.78125
0	81	39686.6	0	26.5625	2.25						15	39	3	135	2	0.666667
0	68	20254.7	0	27.0189	2.24						25	73	6.8	420	2	3.35
0	71	39113.7	0	32.8731	2.12			1.74	3.16	21.96	13	69	8.8	200	3	2.125
0	63	17254	0	17.0673	2.39	0.142	31	0.88	2.58	14.18	25	60	6.2	306	2	13
0	74	82164.9	0	20.0085	2.35						33	73	5.7	522	2	2.82108
1	72	40610.5	0	17.9931	2.28			0.93	2.27	12.75	26	46	6.7	419	2	1.6
0	51	33714.2	0	31.25	2.31			1.04	2.24	14.58	23	72	6	195	2	0.630693
0	67	31986.5	0	25.3906	2.13			1.43	1.97	8.51	46	37	3.8	231	2	3.43636
1	95	54093.6	0	28.6197	2.5						15	56	4.99	221	2	2.6775
1	54	52201.2	0	23.8624	2.22						17	69	5.1	352	1	2.9
0	84	41572.7	0	20.8117	2.29						17	74	3.1	242	3	2.25714
1	53	50299.3	0	24.9135	2.27			1.19	1.45	16.66	35	73	6.4	416	1	1.65
1	61	76462.8	0	23.3067	2.16						30	107	11.8	297	2	5.18267
1	68	45485.3	0	24.6097	2.17	0.739	53	1.32	2.86	10.16	15	46	5.9	146	2	1.5
1	65	33093.2	0	27.0416	2.21						72	69	5.9	413	2	32.56
0	59	36808.7	0	22.4813	1.92			0.91	1.13	16.52	20	74	7.2	340	1	3.81358
1	64	34947.4	0	20.5499	2.28						27	74	8.8	344	2	8.74138
0	83	43201	0	22	2.22			1.04	1.15	16.44	23	61	6.24	396	2	1.71429
0	72	117334	0	24.3418	2.21			1.29	1.75	12.65	15	90	5.5	267	3	3.38824
1	59	23945.8	0	23.4375	2.07	0.759	74	1.45	2.34	18.53	17	64	5.7	124	2	0.576923
0	73	42930.3	0	21.875	2.15	0.411	48	0.95	1.53	20.59	15	107	9.3	348	2	0.623077
0	74	24000.7	0	26.8889	2.18						34	88	5.2	420	2	8.8
1	64	81122.1	0	21.2351	2.2						36	55	5.2	384	2	11.2045
1	55	44270.2	0	21.3039	1.85						75	64	6.7	177	2	6.6
0	73	37343.8	0	18.0802	2.16						20	91	5	447	2	1.55
0	76	66120.8	0	17.5781	2.23						30	82	3.3	340	3	7.80182
1	78	51171.5	0	21.4844	2.41						25	70	4.1	393	3	1.32
0	57	28634.7	0	28.764	2.22						23	51	6.9	248	2	6.702
0	64	46714	0	21.2306	2.49			1.16	2.52	20.11	25	78	6.1	334	2	1.23158
0	65	39161.2	0	27.0552	2.13	0.431	28	1.34	1.96	21.25	23	65	4.1	188	2	1.22222
1	87	44652.6	0	20.202	2.3			1.35	3.17	17.38	21	43	6.8	220	3	2.66
0	86	68266.4	0	22.3881	2.23			1.15	2.29	14.68	12	38	4	193	2	1.23
1	66	50626.1	0	23.03	2.34			1.87	2.17	8.37	32	56	9.1	287	2	6.72727
1	59	75091	0	22.5648	2.22						33	53	5.7	390	2	13.2767
1	50	23676.2	0	29.0657	2.23						15	39	5.3	152	2	4.0625
1	52	36300.4	0	22.0386	2.29						13	39	7.2	292	2	2.08
0	60	26216.8	0	22.8928	2.27						33	58	6.2	228	2	3.72036
0	78	31587.2	0	20.8117	2.36			0.93	3.09	18.15	25	82	4.1	269	3	1.71
1	79	29284.5	0	22.0386	2.22			0.93	1.82	9.71	20	56	5.4	281	3	2.18182
0	61	42984.5	0	17.8956	2.25						31	79	5	319	2	4.74111
0	58	18613.9	0	24.3966	2.23						24	62	4.9	298	2	4.00328
0	71	67613.4	0	23.4375	2.26						35	124	12.6	440	2	1.15
0	78	37083.4	0	24.974	2.1	0.8	36	0.83	1.65	10.21	18	68	4.6	217	3	1.25
0	88	35869.9	0	16.3364	2.13			1.74	2.04	10.28	19	50	5.29	129	3	2.34478
0	73	41766.1	0	28.8889	2.17	0.332	34	1.64	3.69	9.98	20	61	5.8	261	2	1.23529
0	55	46210.8	0	19.5312	2.3						20	67	6.2	252	2	0.466667
1	63	49754.6	0	21.4844	2.27	0.566	52	1.2	2.35	14.54	18	42	7.2	394	1	0.652941
0	76	39835.2	0	25.7026	2.33			1.34	1.99	9.51	30	54	6.84	359	3	5.65
0	81	42223.1	0	19.6881	2.23			1.96	5.64	10.31	20	50	9.56	291	3	1.06667
0	85	52956.3	0	17.1468	2.12			1.42	2.66	30.29	31	72	6.1	381	3	5.17333
0	77	92039.9	0	25.349	2.35			1.64	2.81	9.76	18	56	6.88	283	3	0
0	71	77199.8	0	23.7253	2.12			1.15	2.31	8.36	19	59	4.2	270	3	1.06154
1	81	62050.6	0	25.9516	2.2			0.99	0.98	14.41	30	67	6	201	2	4.08
0	70	36499.1	0	19.5312	2.23						21	63	5.9	203	2	1.725
1	75	36094	0	24.2215	2.05			1.46	1.83	32.52	70	102	6.2	282	2	2.2125
1	82	60659.9	0	22.6562	2.13						24	47	6.9	143	3	5.65349
1	103	43285.5	0	15.5709	2.05	0.227	30				60	70	7.7	401	3	28.4602
0	65	42714.6	0	23.4375	2.09			2.52	2.32	16.35	18	79	7.3	219	2	0.576923
0	87	45420.7	0	20.8117	2.3	0.578	59	1.26	3.5	13.06	28	64	5.2	254	3	2.825
0	56	41092.8	0	26.7094	2.29			1.3	3.87	9.71	22	79	3.6	338	2	1.25
0	73	24741.7	0	16.0231	2.22			1.35	1.74	12.61	35	79	4.4	304	2	0.733333
0	51	26009.8	0	24.974	2.17						20	77	3.1	235	2	0.65
0	78	62415.5	0	21.7555	2.33			0.82	3.18	69.12	24	81	4.5	279	2	3.22222
0	52	29570.6	0	21.3039	2.07			1.15	3.51	16.66	14	42	5.1	201	1	2.765
1	68	44113.1	0	27.1809	2.1	0.666	48	1.02	1.51	8.99	56	50	4.4	198	2	3.0625
0	60	37381	0	25.3906	2.15						29	74	4.9	183	2	0.75
0	58	33560.5	0	16.5055	2.2	0.463	36	1.47	2.78	21.94	29	63	8.55	246	2	4.63404
0	84	40325.6	0	21.9744	2.31	0.508	77	1.26	2.1	16.58	27	70	5.22	370	3	1.46429
0	68	37154.5	0	20.8117	2.24						19	54	3.3	181	2	1.41333
1	59	37321.8	0	15.5709	2.14			1.45	2.88	15.79	23	46	5.3	352	2	0.564706
1	76	37664.3	0	19.0311	2.01	0.793	61	1.01	2.11	18.1	14	85	9.2	246	2	6.70312
0	63	48801	0	25.4238	2.13			1.28	2.51	7.91	27	50	4.6	158	2	5.99556
0	56	49528.6	0	19.9219	1.98			1.18	1.3	11.15	15	47	6.2	263	2	3.94286
0	81	54863.2	0	22.2222	2.26			1.14	1.66	20.2	15	67	5.9	239	2	3.76
0	68	72844	0	25.1963	2.43	0.351	40	1.22	3.06	11.11	28	83	7.9	369	2	1.07971
1	67	63535.4	0	25.0312	2.31			0.96	3.17	14.29	23	81	7.29	320	2	0.946541
1	62	92103.6	0	21.5675	2.2			1.29	1.86	10.78	35	48	3.13	153	2	3.61667
1	56	40755.8	0	18.937	2.08						43	121	15.3	464	2	3.86137
0	72	40474.2	0	25.0362	2.25	0.411	47				32	66	7.6	323	1	3.5599
0	70	48446.1	0	26.7094	2.2						27	72	8.2	340	2	0.6
1	73	34799.9	0	19.721	2.17			1.53	2.26	8.55	20	70	4.4	205	3	7.725
1	70	34699.4	0	24.8016	2.23			1.57	2.01	15.82	22	83	10.9	383	2	4.5625
0	87	42211.1	0	26.0375	2.35			1.31	3.18	10.94	23	76	5.6	379	3	1.8
1	83	59297.5	0	17.301	2.25			1.37	3.71	10.22	13	57	3.2	198	2	2.5
1	68	32214.1	0	23.3336	2.27			1.1	2.18	11.16	16	61	5.53	222	2	3.32632
0	57	25224.5	0	23.0504	2.25			1.11	2.02	11.7	38	57	5.77	351	2	1.2
0	66	41133.4	0	19.3337	2.22						17	113	10.1	248	2	7.5974
0	61	52345.1	0	21.7784	2.1						26	69	5.5	233	2	0.766667
0	82	47278.9	0	20.8117	2.05	0.533	25	1.17	1.63	8.87	27	55	4.6	224	3	2.96429
0	61	45735.5	0	18.4265	2.31			1.28	1.26	10.37	18	74	6.2	199	3	1.43375
0	87	50915.3	0	17.7778	2.25			1.86	1.68	15.37	23	69	9.5	264	3	0
0	71	40475	0	27.3438	2.23						32	54	5.6	358	2	6.25
1	70	57145.6	0	17.9592	2.21						43	58	4.8	380	2	8.78182
0	51	39835	0	24.6094	2.29	0.653	55	1.17	4.16	10.05	20	46	8.6	245	2	0.971429
1	68	32488	0	23.8751	2.26			0.8	3.26	18.76	20	78	6.4	429	2	1.05769
1	81	56072.4	0	21.4844	2.21						36	59	5.9	109	2	0.802556
0	52	36246.2	0	29.0318	2.14	0.223	32	1.41	4.54	7.86	27	57	6.4	317	2	0.9375
0	72	44890.8	0	17.6899	2.16			1.51	2.26	11.35	17	60	4	294	2	1.92
1	77	78701.1	0	17.301	2.22			1.59	2.45	17.08	19	57	5.8	268	2	1.80769
0	70	63313.6	0	21.9182	2.2	0.537	61	1.68	2.24	6.53	23	41	4.33	126	2	1.34615
1	63	57847.1	0	20.202	2.11						30	42	6.8	117	2	2.8
0	58	61681.2	0	20.0288	2.24						21	80	6.2	205	1	1.64444
0	59	34200.5	0	20.7949	2.2			1.56	2.38	105.18	19	71	5	377	2	3.5
0	56	92345.8	0	25.721	2.18			0.93	2.48	21.25	22	65	4.1	224	1	5.0904
1	84	48395.5	0	21.4533	2.08			0.87	1.99	22.74	18	77	11.9	344	3	3.65583
1	50	97357.6	0	27.8935	2.26	0.832	73	1.4	4.21	14.62	33	64	4.8	365	2	5.27143
1	72	37621.8	0	27.0552	2.31	0.836	89	1.15	2.07	9.31	38	77	3.9	311	3	2.16364
0	63	43074.3	0	23.0112	2.29			1.4	2.88	7.42	45	59	4	213	2	1.02
0	52	41150.3	0	22.706	2.37	0.299	55	1.14	2.23	17.01	23	59	5.3	314	2	2.31429
0	70	43884.1	0	23.74	2.22						29	52	4.1	301	3	3.5625
0	55	42371.4	0	22.3081	1.95			1.11	1.3	25.03	57	59	5	247	1	5.025
0	64	44930.8	0	26.6667	2.13			1.34	2.09	10.21	21	69	2.6	326	2	5.74545
1	65	44077.6	0	24.7381	2.36	0.446	28	1.48	2.57	10.37	18	44	5.4	279	2	1.3875
1	64	47541.2	0	24.224	2.1	0.619	69				25	49	5.3	185	2	0.728571
0	52	82575.7	0	23.8281	2.11	0.431	38	1.47	3.92	13.1	20	75	5.1	304	2	2.25455
0	55	47672.6	0	27.3438	2.12						16	47	5.9	261	2	1.88
1	73	48703.8	0	20.2812	2.03	0.164	62	1.66	3.12	12.9	28	50	5.4	147	2	0.653846
0	84	45208.4	0	23.0949	2.22			1.13	3	10.74	29	71	5.6	366	3	2.6
0	60	15492.5	0	18.7305	2.3						22	62	6.1	279	1	2.02353
0	72	31514.8	0	24.974	1.91			1.1	1.09	10.31	16	60	6.7	320	2	0.516667
0	76	50454.4	0	17.2584	2.27			1.68	2.37	16.25	18	67	6.2	263	2	0.271429
0	68	44271.2	0	21.7962	2.23			1.09	2.34	13.89	18	58	6.7	185	3	1.85
1	85	46157	0	19.7049	2.29			1.48	2.39	7.7	18	52	6.1	286	3	2.61585
1	72	42817.9	0	32.872	2.16			1.08	1.75	20.12	20	105	10.2	409	3	0.4
0	51	27203.8	0	25.4767	2.09			0.82	2.2	10.83	17	59	5.5	257	1	1.35
1	56	21676.6	0	24.7676	2.1			1.3	2.24	11.8	20	67	3.7	161	1	8.14286
1	79	46402.4	0	22.7732	2.11			0.93	1.76	19.66	20	61	4.2	271	2	1.9
0	56	48090.8	0	21.3599	2.17			1.39	3.32	18.16	17	62	6.3	184	2	3.76
0	55	85960.4	0	19.5312	2.12			1.45	1.69	12.8	15	46	5.1	248	2	2.7
0	63	37513.9	0	23.634	2.21						25	40	2.7	207	2	1.92314
1	79	47064.9	0	24.8016	2.18			1.69	1.95	15.12	55	59	6.9	375	3	0.8
0	59	24704.3	0	21.4536											2	#DIV/0!
0	82	69114	0	19.1111	2.39						21	60	5.8	242	3	1.2
1	62	23260.2	0	20.5714	2.47	0.491	59				56	55	7.1	357	2	1.88741
1	55	40515.8	0	22.6562	2.23			2.76	2.34	8.88	20	43	5	260	2	7.08
0	76	39736.2	0	20.5357	2.14						18	52	4.9	206	2	2.02222
1	57	36864.4	0	23.6713	2.27			1.71	3.4	13.69	22	59	4.42	434	1	5.13333
1	76	19419.7	0	22.4913	2.3						29	52	6.2	240	2	7.25542
0	68	76727.7	0	24.6097	2.13			1.17	3.23	8.45	19	49	4.3	288	2	1.18421
0	76	52027.5	0	19.5312	2.04	0.237	38	1.31	2.01	8.44	15	62	8.1	301	3	2.1
0	74	47996.3	0	19.9219	2.26			2.01	3.01	10.69	20	47	5.6	270	2	5.65714
0	52	19579.4	0	25.7117	2.23						26	35	6.1	186	1	12.5735
0	67	24510.5	0	21.2084	2.06			1.08	2.03	22.71	13	87	5.5	281	2	2.0625
1	87	44475.4	0	14.6924	2.18			1.29	2.27	11.64	13	65	5.7	284	3	2.33333
0	76	44221.9	0	18.7305	2.39						20	106	6.4	166	2	0.661538
1	57	66009.1	0	26.6667	2.11						24	82	4.9	305	2	7.51579
0	53	47452.5	0	28.8889	2.22	0.498	27	1.45	2.52	7.57	19	64	5.1	245	2	2.96154
0	77	43859.8	0	23.6617	2.27			1.49	4.13	17.1	21	80	6.1	397	2	0.736364
1	64	33344.6	0	17.1917	2.12			0.97	2.64	10.62	19	83	5.4	502	3	3.22
0	78	34126.6	0	25.4361	2.23			1.19	2.4	28.24	19	74	9.1	327	2	3.2375
1	65	137163	0	20.202	2.14						23	54	6.2	183	2	3.33333
0	72	68995.8	0	23.4375	2.06			1.53	2.31	20.66	29	57	6.3	207	2	2.13333
0	71	54042.4	0	20.4082											2	3.05556
1	62	22307.3	0	24.4265	2.18			1.3	3.77	10.33	23	61	5.4	313	2	1.89
0	70	50024	0	22.2222	2.17						19	60	6.9	178	2	0.90625
1	57	69025.7	0	26.5625	2.15	0.323	47	1.39	2.14	8.87	29	77	3.9	272	1	2.91429
0	52	30505.1	0	21.4844	2.29			2.01	3.92	13.06	35	77	6.8	330	2	0.727273
0	68	41362.2	0	23.1834	2.17			1.36	3.48	10.98	41	42	3.9	225	3	0.883333
1	79	36749.2	0	21.6725	2.51						17	63	5.96	312	2	1.38
0	72	48730.4	0	18.7305	2.21			1.79	3.09	11.36	24	91	5.7	212	2	0.271429
1	51	45684.9	0	25.2363	2.15						19	85	3	370	1	2.79167
1	73	46329.3	0	19.5312	2.08	0.757	92	0.84	1.94	15.49	25	60	4.9	274	2	0.9
0	78	35079.5	0	20.8117	2.18						21	54	4.6	345	3	1.175
1	71	50587.7	0	21.4533	2.33			1.18	2.86	23.82	19	52	5.1	216	2	1.94
0	67	42892.1	0	22.2222	2.22						21	86	6.3	263	2	1.72
0	75	24550.4	0	26.1593	2.22	0.496	27	1.2	3.27	17.93	22	97	7.7	469	2	0.7
0	86	36416.1	0	19.2356	2.25	0.261	45	1.12	2.84	16.79	19	62	5.76	311	3	1.25
0	55	21097.2	0	23.4375	1.98	0.617	37	1.56	2.15	10.91	25	72	5.4	322	2	0.68
1	64	34800.2	0	24.2215	2			1.29	1.13	22.62	15	63	8.7	328	2	5.684
0	55	66932.2	0	22.0386											1	#DIV/0!
0	71	39348.3	0	24.4444	2.17			1.01	2.41	16.75	22	72	5.6	345	2	2.72727
1	82	37657.4	0	16.5289	2.27	0.47	50	1.59	2.81	9.99	22	38	4.7	259	3	0.85
0	65	42022.9	0	23.4375	2.19						32	54	4	261	2	2.2
0	65	34024.3	0	18.6837											2	#DIV/0!
1	55	29810.8	0	20.5191	2			1.64	2.25	11.23	46	63	4.1	328	1	3.38889
0	65	43196.4	0	30.2222	2.21						23	68	6	380	1	3.96667
1	57	41753	0	24.2215	2.34			1.44	2.52	15.12	14	42	2.6	193	2	1.875
0	85	46185	0	21.0058	2.26	1.14	149	1.47	2.7	27.68	25	62	7.71	234	3	1.34545
1	58	60500.8	0	24.5242	2.31	0.812	62	1.21	3.11	18.67	35	59	6	247	1	1.52418
0	82	74119.2	0	23.4375	2.01			1.73	2.25	9	18	49	3.4	251	3	0.464286
0	64	47165.8	0	24	2.21			1.25	3.98	15.65	24	51	4.8	490	2	7.0565
1	57	134587	0	24.0238	2.09			0.98	2.42	11.62	16	78	9.2	239	1	2.76
0	66	100167	0	24.6548	2.43	0.733	33	1.7	2.49	10.05	20	62	4.5	147	2	1.475
1	55	15138.2	0	22.4913	2.29	0.589	48	1.3	3.7	14.87	27	45	3.4	181	2	0.933333
0	82	40425.3	0	20.4294	2.35	0.504	17	1.2	3.16	11.04	42	69	8.4	353	2	7.11818
0	62	46065.6	0	27.8876	2.32			1.17	3.16	9.01	46	73	4	151	2	2.75
0	65	41382.2	0	21.4844	2.22						21	40	4	268	2	1.29412
1	65	58521.2	0	23.1481	2.15						19	76	7.49	275	1	2.84118
0	69	51406.1	0	20.8117	2.1						20	76	5.2	257	2	1
0	54	75442.1	0	19.8141	2.25						19	114	4.4	218	2	3.46296
0	78	54122.6	0	20.8828	2.3			1.21	2.82	9.65	20	54	7.39	306	2	0.821053
0	70	49923.8	0	20.8889	2.16			1.24	1.76	8.46	16	69	5.2	312	2	12.775
0	82	44671.8	0	15.5556	2.21			1.52	0.79	6.76	34	64	7	230	2	3.33333
0	63	35780.1	0	23.634	2.12	0.571	69	0.94	2.74	21.93	18	76	6.3	319	2	0.288889
0	65	71753.7	0	29.7442	2.33			1.77	2.88	13.36	27	74	4	324	3	2.98636
0	70	50294.7	0	24.974	2.06			1.06	2.54	18.26	22	220	16.8	486	2	1.86
0	60	76219.9	0	20.8889	2.3						25	65	3.6	160	2	0.81
0	78	42496.8	0	19.1429	2.2	0.268	40	1.83	1.77	16.26	19	72	6.28	252	3	1.4
0	69	18216.3	0	22.3998	2.27						29	60	5	280	2	7.85366
0	55	71965.1	0	26.0375	2.2			3.71	1.72	10.61	19	54	6	111	2	0.981818
0	72	40690.4	0	20.202	2.21			1.73	3.1	12.91	33	44	4.5	181	2	0.492308
0	71	47361.9	0	25.711	2.17			1.5	3.24	5.94	20	72	5.7	197	2	1.78182
1	84	235869	0	20.2512	2.27	0.379	28	1.16	2.69	6.78	21	61	5.9	249	3	2.2
0	77	25777.9	0	19.0817	2.38	0.487	76	1.47	3.13	10.44	54	57	8.86	349	2	0.84
1	55	35760.3	0	21.1327	2.11						22	60	7.2	210	1	16.625
0	76	37862.2	0	24.0346	2.18						24	42	8.5	110	1	7.06388
0	62	42480	0	23.4375	2.22						32	51	6.6	266	2	0.984615
0	73	60034	0	17.6074	2.15						19	114	8.9	447	2	5.29393
0	72	45948.9	0	24.1624	2.3						20	73	5.83	354	2	#DIV/0!
1	83	44147.6	0	22.0853	2.27			1.85	3.46	8.42	25	47	5.08	282	3	3.8025
0	80	66009.7	0	20.8117	2.21						22	72	4.1	477	2	4.95238
0	71	44823.5	0	23.3333	2.21	0.494	48	1.04	3	6.77	27	50	3.5	250	2	0.823529
0	78	70966.6	0	20.5457	2.08						22	57	4.4	278	3	0.745588
0	77	36702.6	0	23.4375	2.26						21	69	5.1	452	2	2.59042
0	69	35282.8	0	25.0657	2.05						21	63	4.9	259	1	2.66667
0	88	45293.6	0	16.8059	2.2			1.63	3.42	9.54	21	34	3.56	164	2	5.67
0	53	44800.3	0	25.8478	2.33			1.12	1.92	24.89	26	61	5.1	330	2	23.3981
0	75	51466.2	0	26.0375	2.15			1.05	2.13	18.39	23	76	4.2	244	1	2.22
1	54	74901.1	0	25.9516	2.23	0.343	53	1.12	1.7	10.91	28	61	8.2	277	1	2.4
0	55	42642.7	0	23.4375	2.2						41	42	6.3	148	2	0.402093
1	84	50987.6	0	20.5806	2.05			1.45	3.22	12.18	26	72	5.71	215	4	1.70909
0	59	21268.6	0	24.2188	2.1			1.22	1.95	9.18	27	55	4.4	182	2	4.575
0	79	34406	0	26.8085	2.25			1.39	3.69	8.81	20	54	4.3	332	2	2.5125
1	52	50338.5	0	21.2245	2.1						32	63	6.3	256	1	13.1775
0	70	35102.5	0	22.317	2.31	0.335	30	1.14	2.62	6.9	20	44	6.1	342	2	3.2086
0	62	55228.4	0	24.5238	2.37	0.539	49	1.1	2.35	9.46	18	54	8.19	259	2	0.933333
1	77	36541.5	0	20.5151	2.12						30	76	5	257	2	5.55804
0	53	43785.8	0	26.7094	2.04						17	86	6.4	256	3	1.03333
0	55	35437.5	0	21.0007	2.2			1.27	1.88	19.45	20	101	5.5	242	2	13.5
0	53	36018.5	0	26.5625	2.07	0.369	28	1.41	2.11	6.85	23	64	5.7	273	2	6.25
0	52	74025.4	0	34.049	2.3			1.17	2.5	7.28	11	49	7	254	2	1.53846
1	81	46064.8	0	24.2215	2.23			1.2	2.04	13.4	19	52	8.9	241	2	2.51429
0	66	47647.8	0	24.4444	1.95						17	82	5.5	352	2	12.24
1	84	38313.5	0	27.0916	2.27			1.33	3.05	18.15	50	43	4.47	161	2	0.864706
0	68	41479.7	0	28.1969	2.14						19	39	4.9	256	2	1.10588
0	78	35095.5	0	21.4844	2.27	0.578	41	1.69	2.66	13.79	19	67	7.3	236	2	1.67273
0	70	15967.8	0	18.3655											2	#DIV/0!
0	63	59163.7	0	20.4444	2.25			1.21	2.78	16.12	27	81	6.8	256	2	3.48571
1	61	39944.4	0	25.3906	2.07	0.845	63	1.57	3.6	7.81	16	45	7.3	198	2	2.74286
0	65	43048.2	0	24.0882	2.26			1.32	2.6	12.42	24	72	5.5	213	2	1.58824
0	58	20405.7	0	31.1111	2.15	0.678	125	1.02	1.45	15.76	28	69	5.8	349	2	1.57895
0	71	63257.9	0	23.4375	2.47						74	55	7.4	320	3	2.97983
0	73	82872.1	0	24.6548	2.08						26	74	5.4	322	2	6
1	71	29904.8	0	24.2215	2.15			1.28	3.46	13.76	24	63	4.6	372	2	2.345
1	65	36290.7	0	21.2585	2.32			0.96	2.13	11.89	14	62	5.6	298	2	0.784615
0	83	48330.8	0	27.3438	2.08			1.58	1.08	4.11	23	54	4.3	305	2	13.0935
0	54	37089.5	0	26.7589	2.14						16	53	5.86	268	3	1.55882
0	54	35316.6	0	21.4844	1.8						24	70	6.6	342	1	3.05455
0	55	34147.1	0	25.3906	2.11	0.336	22	1.67	3.72	7.37	23	43	3.7	257	2	1.8
0	65	33122.5	0	26.5923	2.02						19	51	6.3	93	2	11.3553
0	65	48659.5	0	27.0552	2.07			1.42	1.7	8	37	72	6	198	2	1.6
0	57	40725.9	0	21.0828	2.14			1.06	2.65	8.79	25	56	4.9	209	2	2.05
1	94	40253.5	0	19.052	2.22	0.854	86	1.6	2	13.52	21	52	4.7	238	3	0.790909
0	66	45242.9	0	20.0288	2.17			1.32	2.04	10.66	16	64	9	156	2	3.3
0	78	46148	0	20	2.18			1.12	2.33	9.1	19	78	4.1	324	3	2.18824
0	57	29727.2	0	23.2216	2.46			1.32	3.47	65.88	29	43	4.13	384	2	1.61168
0	76	63067.5	0	26.6667	2.18			1.18	2.14	14.56	22	63	5.7	398	2	0.245455
0	59	29424.5	0	18.1449	2.14			1.03	1.88	10.76	8	47	4.4	272	2	6.2125
0	69	40190.8	0	23.9512	2.1			1.37	2.63	11.87	32	66	4.7	344	3	5.2
0	72	41281.3	0	25.5102	2.17						24	64	9.8	307	2	9
1	64	73564.2	0	24.7409	2.11	0.177	25	1.2	1.4	10.52	31	88	7.4	400	1	10.7429
1	54	39068.7	0	21.7738	2.12						16	54	3.8	260	1	0.57
0	65	37511.3	0	18.6667	2.27			1.13	4.45	9.32	20	60	7.2	220	2	2.85
0	68	47316.5	0	22.4996	1.99			1.29	1.98	15.94	15	70	6.8	185	2	1.45714
1	71	172468	0	22.0386	2.31			1.52	2.79	8.96	22	40	3.8	325	3	3.645
0	84	37823.4	0	26.6667	2.12	0.478	55	1.15	2.63	15.08	25	78	6.1	203	2	0.763636
[truncated: 1,559 more rows]
